# Supplementary material for: Global Screening of LUBAC and OTULIN Interacting Proteins by Human Proteome Microarray
Source: Front Cell Dev Biol. 2021 Jun 28;9:686395. doi: 10.3389/fcell.2021.686395 (PMC8274477; doi:10.3389/fcell.2021.686395)
Supplement: Supplementary Table 4 — Raw data for human proteome microarray. [file Table_4.xlsx]

## Sheet: BSA
Block	Column	Row	Name	ID	F635 Median	F635 Mean	B635 Median	B635 Mean	B635 SD	F635 Median - B635 Median	SNR 635
1	1	1	RAB8A	JHU00260.P003H01	119	145	62	84	71	57	0.859
1	1	2	RAB8A	JHU00260.P003H01	121	161	61	80	65	60	1.246
1	1	3	IFT22	JHU00264.P003H05	229	266	58	76	63	171	3.016
1	1	4	IFT22	JHU00264.P003H05	194	240	59	77	62	135	2.629
1	1	5	ATP6V1C1	JHU00202.P003H09	128	160	59	77	61	69	1.361
1	1	6	ATP6V1C1	JHU00202.P003H09	141	168	56	73	59	85	1.61
1	1	7	STMN3	JHU00663.P007H01	165	196	58	75	59	107	2.051
1	1	8	STMN3	JHU00663.P007H01	145	187	58	77	60	87	1.833
1	1	9	POLR2C	JHU00636.P007H05	80	96	56	75	61	24	0.344
1	1	10	POLR2C	JHU00636.P007H05	79	102	56	75	61	23	0.443
1	1	11	RAG2	JHU00639.P007H09	108	145	56	74	61	52	1.164
1	1	12	RAG2	JHU00639.P007H09	106	139	58	77	61	48	1.016
1	1	13	DIDO1	JHU29107.P011H01	90	122	60	78	63	30	0.698
1	1	14	DIDO1	JHU29107.P011H01	86	111	56	75	64	30	0.563
1	1	15	CMBL	JHU00986.P011H05	127	160	56	75	63	71	1.349
1	1	16	CMBL	JHU00986.P011H05	103	135	57	78	65	46	0.877
1	1	17	ZBTB8A	JHU01012.P011H09	97	122	57	76	62	40	0.742
1	1	18	ZBTB8A	JHU01012.P011H09	87	111	54	74	60	33	0.617
1	1	19	AP1M2	JHU01347.P015H01	428	499	54	75	62	374	6.839
1	1	20	AP1M2	JHU01347.P015H01	410	509	59	76	61	351	7.098
1	1	21	ND	JHU01412.P015H05	366	410	59	76	61	307	5.475
1	1	22	ND	JHU01412.P015H05	389	416	54	75	61	335	5.59
1	1	23	SLC35B2	JHU01422.P015H09	105	133	53	71	57	52	1.088
1	1	24	SLC35B2	JHU01422.P015H09	99	129	55	74	62	44	0.887
1	1	25	CYP4B1	JHU01756.P019H01	51	71	59	78	64	-8	-0.109
1	1	26	CYP4B1	JHU01756.P019H01	63	81	58	77	63	5	0.063
1	1	27	HSFX1	JHU01774.P019H05	55	77	55	76	63	0	0.016
1	1	28	HSFX1	JHU01774.P019H05	56	77	54	75	61	2	0.033
1	1	29	ND	JHU01749.P019H09	51	69	52	71	60	-1	-0.033
1	1	30	ND	JHU01749.P019H09	52	69	53	73	59	-1	-0.068
1	1	31	HEY2	JHU02148.P023H01	70	93	57	76	59	13	0.288
1	1	32	HEY2	JHU02148.P023H01	69	88	56	75	60	13	0.217
1	1	33	LMBR1L	JHU02161.P023H05	94	116	55	74	60	39	0.7
1	1	34	LMBR1L	JHU02161.P023H05	88	111	55	74	58	33	0.638
1	1	35	TUBB2B	JHU02201.P023H09	358	391	58	75	61	300	5.18
1	1	36	TUBB2B	JHU02201.P023H09	318	379	56	73	59	262	5.186
1	1	37	TUBD1	JHU02584.P027H01	54	82	57	74	62	-3	0.129
1	1	38	TUBD1	JHU02584.P027H01	47	69	59	75	61	-12	-0.098
1	1	39	NOLC1_frag	JHU02554.P027H05	61	79	55	74	61	6	0.082
1	1	40	NOLC1_frag	JHU02554.P027H05	53	75	51	72	59	2	0.051
1	1	41	ND	JHU02561.P027H09	144	186	52	73	61	92	1.852
1	1	42	ND	JHU02561.P027H09	130	170	53	75	60	77	1.583
1	1	43	GPRC5A	JHU02917.P031H01	80	106	53	76	72	27	0.417
1	1	44	GPRC5A	JHU02917.P031H01	84	102	56	76	70	28	0.371
1	1	45	UGT1A10	JHU02969.P031H05	60	79	57	75	61	3	0.066
1	1	46	UGT1A10	JHU02969.P031H05	53	74	57	76	62	-4	-0.032
1	1	47	NDUFB5	JHU02936.P031H09	86	108	56	74	62	30	0.548
1	1	48	NDUFB5	JHU02936.P031H09	79	101	53	72	56	26	0.518
1	1	49	TTR	JHU03352.P035H01	319	371	57	74	59	262	5.034
1	1	50	TTR	JHU03352.P035H01	330	351	55	75	64	275	4.313
1	1	51	DEFA3	JHU03289.P035H05	73	95	53	73	60	20	0.367
1	1	52	DEFA3	JHU03289.P035H05	79	97	56	72	57	23	0.439
1	1	53	DCAF10	JHU03356.P035H09	128	160	54	73	59	74	1.475
1	1	54	DCAF10	JHU03356.P035H09	121	140	53	72	58	68	1.172
1	1	55	C1QA	JHU03660.P039H01	91	115	57	74	57	34	0.719
1	1	56	C1QA	JHU03660.P039H01	92	119	55	73	58	37	0.793
1	1	57	ELOVL3	JHU03679.P039H05	66	83	56	74	60	10	0.15
1	1	58	ELOVL3	JHU03679.P039H05	63	85	53	74	61	10	0.18
1	1	59	EMP2	JHU03680.P039H09	56	80	54	73	59	2	0.119
1	1	60	EMP2	JHU03680.P039H09	59	81	56	74	59	3	0.119
1	1	61	Rhodamine+IgG647	Control	4326	3479	57	76	62	4269	54.887
1	1	62	Rhodamine+IgG647	Control	4465	3507	56	74	59	4409	58.186
1	2	1	NAGK	JHU00055.P001G01	62	79	59	79	65	3	0
1	2	2	NAGK	JHU00055.P001G01	64	89	58	78	65	6	0.169
1	2	3	ND	JHU00046.P001G05	108	138	57	75	64	51	0.984
1	2	4	ND	JHU00046.P001G05	113	142	58	77	62	55	1.048
1	2	5	TYROBP	JHU00090.P001G09	68	87	59	79	66	9	0.121
1	2	6	TYROBP	JHU00090.P001G09	71	98	58	77	62	13	0.339
1	2	7	LEPROTL1	JHU00434.P005G01	114	152	59	79	64	55	1.141
1	2	8	LEPROTL1	JHU00434.P005G01	111	144	57	77	64	54	1.047
1	2	9	KJ903335_frag	JHU00385.P005G05	83	96	59	78	65	24	0.277
1	2	10	KJ903335_frag	JHU00385.P005G05	90	109	55	76	64	35	0.516
1	2	11	MED30	JHU00467.P005G09	82	108	57	74	60	25	0.567
1	2	12	MED30	JHU00467.P005G09	88	105	60	78	62	28	0.435
1	2	13	SPN	JHU00850.P009G01	65	77	57	76	61	8	0.016
1	2	14	SPN	JHU00850.P009G01	58	75	54	74	62	4	0.016
1	2	15	SYBU	JHU00805.P009G05	57	75	55	75	60	2	0
1	2	16	SYBU	JHU00805.P009G05	57	77	57	78	84	0	-0.012
1	2	17	DHX40	JHU00798.P009G09	104	138	56	77	83	48	0.735
1	2	18	DHX40	JHU00798.P009G09	127	157	56	75	60	71	1.367
1	2	19	RGMA	JHU01214.P013G01	99	120	55	75	64	44	0.703
1	2	20	RGMA	JHU01214.P013G01	93	116	57	75	63	36	0.651
1	2	21	ITM2B	JHU01189.P013G05	131	171	60	77	61	71	1.541
1	2	22	ITM2B	JHU01189.P013G05	130	163	57	75	61	73	1.443
1	2	23	PLIN3	JHU01194.P013G09	261	295	53	74	64	208	3.453
1	2	24	PLIN3	JHU01194.P013G09	259	296	55	74	63	204	3.524
1	2	25	FBXO31	JHU01576.P017G01	240	271	55	73	58	185	3.414
1	2	26	FBXO31	JHU01576.P017G01	228	277	57	75	61	171	3.311
1	2	27	DRG1	JHU01571.P017G05	168	195	52	74	64	116	1.891
1	2	28	DRG1	JHU01571.P017G05	131	174	52	72	59	79	1.729
1	2	29	TMEM230	JHU01556.P017G09	132	173	56	75	62	76	1.581
1	2	30	TMEM230	JHU01556.P017G09	130	158	55	75	60	75	1.383
1	2	31	DEF6_frag	JHU01947.P021G01	229	257	53	72	60	176	3.083
1	2	32	DEF6_frag	JHU01947.P021G01	207	241	55	73	60	152	2.8
1	2	33	GNB1L	JHU01960.P021G05	157	186	53	72	61	104	1.869
1	2	34	GNB1L	JHU01960.P021G05	129	177	55	76	63	74	1.603
1	2	35	SCG5	JHU02000.P021G09	95	117	59	77	64	36	0.625
1	2	36	SCG5	JHU02000.P021G09	98	122	60	76	60	38	0.767
1	2	37	PSMA6	JHU02367.P025G01	108	137	58	77	64	50	0.938
1	2	38	PSMA6	JHU02367.P025G01	114	151	55	73	61	59	1.279
1	2	39	MED6	JHU02351.P025G05	88	108	57	77	66	31	0.47
1	2	40	MED6	JHU02351.P025G05	88	109	53	74	61	35	0.574
1	2	41	ANXA8	JHU02308.P025G09	419	452	53	72	59	366	6.441
1	2	42	ANXA8	JHU02308.P025G09	380	391	55	74	59	325	5.373
1	2	43	TMEM80	JHU02780.P029G01	74	94	56	74	58	18	0.345
1	2	44	TMEM80	JHU02780.P029G01	70	96	57	75	61	13	0.344
1	2	45	RPL13A	JHU00641.P029G05	102	125	57	77	64	45	0.75
1	2	46	RPL13A	JHU00641.P029G05	94	117	54	74	64	40	0.672
1	2	47	RHPN1-AS1	JHU02706.P029G09	83	103	56	76	65	27	0.415
1	2	48	RHPN1-AS1	JHU02706.P029G09	81	98	55	72	58	26	0.448
1	2	49	EDIL3	JHU03099.P033G01	100	123	57	74	60	43	0.817
1	2	50	EDIL3	JHU03099.P033G01	104	134	57	73	56	47	1.089
1	2	51	AKNAD1	JHU03083.P033G05	156	191	53	71	56	103	2.143
1	2	52	AKNAD1	JHU03083.P033G05	155	181	53	72	56	102	1.946
1	2	53	KJ903727_frag	JHU03109.P033G09	69	93	49	69	56	20	0.429
1	2	54	KJ903727_frag	JHU03109.P033G09	74	95	55	73	58	19	0.379
1	2	55	LDOC1	JHU03509.P037G01	531	575	57	73	58	474	8.655
1	2	56	LDOC1	JHU03509.P037G01	563	581	57	74	60	506	8.45
1	2	57	NAPA	JHU03520.P037G05	240	279	54	74	62	186	3.306
1	2	58	NAPA	JHU03520.P037G05	239	280	53	73	61	186	3.393
1	2	59	MLPH	JHU03516.P037G09	84	106	53	72	60	31	0.567
1	2	60	MLPH	JHU03516.P037G09	65	93	56	74	60	9	0.317
1	2	61	Anti-human IgG 1.5625ng/ul	Control	58	69	54	75	62	4	-0.097
1	2	62	Anti-human IgG 1.5625ng/ul	Control	53	68	52	71	57	1	-0.053
1	3	1	ERBB3	JHU00028.P001H03	162	209	56	78	65	106	2.015
1	3	2	ERBB3	JHU00028.P001H03	180	220	56	77	66	124	2.167
1	3	3	GAP43	JHU00030.P001H07	325	369	57	84	98	268	2.908
1	3	4	GAP43	JHU00030.P001H07	351	387	60	85	86	291	3.512
1	3	5	HSP90B1	JHU00037.P001H11	63	84	61	82	76	2	0.026
1	3	6	HSP90B1	JHU00037.P001H11	59	79	58	79	68	1	0
1	3	7	PLS3	JHU00446.P005H03	144	207	59	78	63	85	2.048
1	3	8	PLS3	JHU00446.P005H03	142	208	60	79	65	82	1.985
1	3	9	FADS2	JHU00418.P005H07	78	103	59	77	64	19	0.406
1	3	10	FADS2	JHU00418.P005H07	84	106	61	77	61	23	0.475
1	3	11	PIH1D1	JHU00444.P005H11	67	90	54	73	61	13	0.279
1	3	12	PIH1D1	JHU00444.P005H11	68	89	54	73	59	14	0.271
1	3	13	RNMTL1	JHU00840.P009H03	56	74	52	72	58	4	0.034
1	3	14	RNMTL1	JHU00840.P009H03	61	81	53	73	59	8	0.136
1	3	15	ST6GALNAC1	JHU00851.P009H07	94	120	53	72	58	41	0.828
1	3	16	ST6GALNAC1	JHU00851.P009H07	96	118	55	75	79	41	0.544
1	3	17	DTNBP1	JHU00800.P009H11	53	75	56	75	62	-3	0
1	3	18	DTNBP1	JHU00800.P009H11	56	72	56	73	58	0	-0.017
1	3	19	BAALC	JHU01159.P013H03	60	77	55	73	62	5	0.065
1	3	20	BAALC	JHU01159.P013H03	57	73	57	75	63	0	-0.032
1	3	21	ASH2L	JHU01158.P013H07	86	101	55	74	63	31	0.429
1	3	22	ASH2L	JHU01158.P013H07	66	92	56	76	64	10	0.25
1	3	23	RPS11	JHU01216.P013H11	66	91	54	75	65	12	0.246
1	3	24	RPS11	JHU01216.P013H11	69	91	54	73	59	15	0.305
1	3	25	CD47	JHU01560.P017H03	116	146	53	73	60	63	1.217
1	3	26	CD47	JHU01560.P017H03	99	147	52	73	61	47	1.213
1	3	27	IFT46	JHU01550.P017H07	246	326	55	77	66	191	3.773
1	3	28	IFT46	JHU01550.P017H07	245	307	59	79	65	186	3.508
1	3	29	BET1	JHU01548.P017H11	68	89	58	77	64	10	0.188
1	3	30	BET1	JHU01548.P017H11	65	84	55	74	61	10	0.164
1	3	31	LSMEM2	JHU01932.P021H03	143	176	53	72	60	90	1.733
1	3	32	LSMEM2	JHU01932.P021H03	145	176	51	71	59	94	1.78
1	3	33	PEX2	JHU01994.P021H07	100	132	54	73	63	46	0.937
1	3	34	PEX2	JHU01994.P021H07	109	143	57	76	63	52	1.063
1	3	35	CETN2	JHU01939.P021H11	226	260	59	77	65	167	2.815
1	3	36	CETN2	JHU01939.P021H11	190	254	60	78	62	130	2.839
1	3	37	TBCE	JHU02384.P025H03	340	365	57	78	65	283	4.415
1	3	38	TBCE	JHU02384.P025H03	292	359	57	76	64	235	4.422
1	3	39	MPPE1	JHU02357.P025H07	174	213	56	77	69	118	1.971
1	3	40	MPPE1	JHU02357.P025H07	165	202	54	73	63	111	2.048
1	3	41	BMP7	JHU02312.P025H11	105	164	54	73	59	51	1.542
1	3	42	BMP7	JHU02312.P025H11	116	155	53	72	58	63	1.431
1	3	43	SMAD3_frag	JHU02773.P029H03	58	77	53	71	57	5	0.105
1	3	44	SMAD3_frag	JHU02773.P029H03	56	76	56	73	59	0	0.051
1	3	45	RNH1	JHU02763.P029H07	532	508	58	77	65	474	6.631
1	3	46	RNH1	JHU02763.P029H07	472	476	56	79	69	416	5.754
1	3	47	DUSP3_frag	JHU02717.P029H11	103	138	57	79	68	46	0.868
1	3	48	DUSP3_frag	JHU02717.P029H11	101	130	56	75	61	45	0.902
1	3	49	PIP5K1B	JHU03132.P033H03	82	108	56	75	62	26	0.532
1	3	50	PIP5K1B	JHU03132.P033H03	81	100	56	74	61	25	0.426
1	3	51	DCLRE1B	JHU03095.P033H07	77	98	52	71	58	25	0.466
1	3	52	DCLRE1B	JHU03095.P033H07	71	93	51	71	56	20	0.393
1	3	53	LAIR1	JHU03113.P033H11	64	89	53	74	61	11	0.246
1	3	54	LAIR1	JHU03113.P033H11	62	83	56	72	59	6	0.186
1	3	55	PLIN2	JHU03459.P037H03	148	191	54	72	61	94	1.951
1	3	56	PLIN2	JHU03459.P037H03	145	178	51	70	56	94	1.929
1	3	57	CYR61	JHU03488.P037H07	101	137	53	73	61	48	1.049
1	3	58	CYR61	JHU03488.P037H07	93	119	50	71	61	43	0.787
1	3	59	NCKAP1	JHU03522.P037H11	60	79	55	72	60	5	0.117
1	3	60	NCKAP1	JHU03522.P037H11	59	77	57	75	64	2	0.031
1	3	61	IgG488/594	Control	106	130	52	72	62	54	0.935
1	3	62	IgG488/594	Control	99	125	51	72	61	48	0.869
1	4	1	CDC42	JHU00205.P003G03	77	92	53	74	62	24	0.29
1	4	2	CDC42	JHU00205.P003G03	76	101	52	73	63	24	0.444
1	4	3	STK3	JHU07093.P003G07	51	76	55	81	94	-4	-0.053
1	4	4	STK3	JHU07093.P003G07	59	82	66	96	107	-7	-0.131
1	4	5	CLIC2	JHU00208.P003G11	138	159	60	77	63	78	1.302
1	4	6	CLIC2	JHU00208.P003G11	129	158	55	75	65	74	1.277
1	4	7	EFNA1	JHU00602.P007G03	69	89	57	75	64	12	0.219
1	4	8	EFNA1	JHU00602.P007G03	62	86	58	77	64	4	0.141
1	4	9	ACTL6B	JHU00579.P007G07	121	140	52	72	62	69	1.097
1	4	10	ACTL6B	JHU00579.P007G07	112	148	57	76	65	55	1.108
1	4	11	NAPSA	JHU00634.P007G11	121	163	56	76	65	65	1.338
1	4	12	NAPSA	JHU00634.P007G11	148	182	54	75	63	94	1.698
1	4	13	OLA1	JHU02918.P011G03	227	252	56	74	60	171	2.967
1	4	14	OLA1	JHU02918.P011G03	245	252	52	71	58	193	3.121
1	4	15	VTI1A	JHU01056.P011G07	60	83	53	71	57	7	0.211
1	4	16	VTI1A	JHU01056.P011G07	56	80	57	76	61	-1	0.066
1	4	17	HLA-DOA	JHU01006.P011G11	128	160	54	75	65	74	1.308
1	4	18	HLA-DOA	JHU01006.P011G11	105	145	54	74	65	51	1.092
1	4	19	MTAP_frag	JHU01403.P015G03	86	106	53	73	62	33	0.532
1	4	20	MTAP_frag	JHU01403.P015G03	84	110	56	74	61	28	0.59
1	4	21	HSPA5	JHU01382.P015G07	91	113	57	76	63	34	0.587
1	4	22	HSPA5	JHU01382.P015G07	91	119	56	76	66	35	0.652
1	4	23	SORD	JHU01425.P015G11	179	220	55	74	63	124	2.317
1	4	24	SORD	JHU01425.P015G11	195	227	55	74	62	140	2.468
1	4	25	CCDC90B	JHU01752.P019G03	85	113	58	77	63	27	0.571
1	4	26	CCDC90B	JHU01752.P019G03	91	109	53	74	61	38	0.574
1	4	27	POC1B	JHU01821.P019G07	163	212	55	75	68	108	2.015
1	4	28	POC1B	JHU01821.P019G07	152	206	60	78	66	92	1.939
1	4	29	SHKBP1	JHU01805.P019G11	57	75	57	75	61	0	0
1	4	30	SHKBP1	JHU01805.P019G11	54	71	55	75	61	-1	-0.066
1	4	31	MAN1B1	JHU02164.P023G03	486	484	55	74	64	431	6.406
1	4	32	MAN1B1	JHU02164.P023G03	477	482	54	72	64	423	6.406
1	4	33	ARF3	JHU02116.P023G07	82	103	54	75	66	28	0.424
1	4	34	ARF3	JHU02116.P023G07	87	108	54	74	61	33	0.557
1	4	35	BSCL2	JHU02118.P023G11	118	155	58	77	65	60	1.2
1	4	36	BSCL2	JHU02118.P023G11	128	153	57	78	67	71	1.119
1	4	37	BABAM1	JHU02539.P027G03	65	80	55	76	64	10	0.063
1	4	38	BABAM1	JHU02539.P027G03	47	70	56	76	64	-9	-0.094
1	4	39	RUVBL2	JHU02568.P027G07	813	786	56	80	71	757	9.944
1	4	40	RUVBL2	JHU02568.P027G07	850	810	57	78	67	793	10.925
1	4	41	CNDP2	JHU02518.P027G11	196	222	54	74	62	142	2.387
1	4	42	CNDP2	JHU02518.P027G11	198	228	52	72	58	146	2.69
1	4	43	PDLIM4	JHU02943.P031G03	78	98	52	72	60	26	0.433
1	4	44	PDLIM4	JHU02943.P031G03	77	101	54	73	59	23	0.475
1	4	45	CPVL	JHU02897.P031G07	243	301	58	75	61	185	3.705
1	4	46	CPVL	JHU02897.P031G07	247	299	58	79	71	189	3.099
1	4	47	TBXAS1	JHU02961.P031G11	376	423	54	72	60	322	5.85
1	4	48	TBXAS1	JHU02961.P031G11	374	413	55	73	60	319	5.667
1	4	49	ADGRL1_frag	JHU03316.P035G03	69	96	50	69	56	19	0.482
1	4	50	ADGRL1_frag	JHU03316.P035G03	73	98	52	73	59	21	0.424
1	4	51	NUDCD2	JHU03328.P035G07	76	96	52	71	59	24	0.424
1	4	52	NUDCD2	JHU03328.P035G07	81	104	54	76	63	27	0.444
1	4	53	ORM2	JHU03329.P035G11	66	89	55	73	59	11	0.271
1	4	54	ORM2	JHU03329.P035G11	60	86	52	71	59	8	0.254
1	4	55	ELF5	JHU03678.P039G03	61	76	53	72	61	8	0.066
1	4	56	ELF5	JHU03678.P039G03	59	80	52	72	59	7	0.136
1	4	57	C10orf53	JHU03655.P039G07	60	87	55	73	59	5	0.237
1	4	58	C10orf53	JHU03655.P039G07	57	80	53	71	58	4	0.155
1	4	59	BCL2A1	JHU03652.P039G11	100	124	54	73	60	46	0.85
1	4	60	BCL2A1	JHU03652.P039G11	86	108	53	73	63	33	0.556
1	4	61	Anti-human IgG 6.25ng/ul	Control	52	76	51	71	61	1	0.082
1	4	62	Anti-human IgG 6.25ng/ul	Control	64	80	55	74	61	9	0.098
1	5	1	NME2	JHU00058.P001H01	353	427	53	72	58	300	6.121
1	5	2	NME2	JHU00058.P001H01	416	441	52	71	56	364	6.607
1	5	3	GMCL1	JHU09156.P001H05	63	81	55	74	60	8	0.117
1	5	4	GMCL1	JHU09156.P001H05	64	85	60	79	66	4	0.091
1	5	5	TOLLIP	JHU00089.P001H09	102	141	59	76	62	43	1.048
1	5	6	TOLLIP	JHU00089.P001H09	117	146	55	71	57	62	1.316
1	5	7	COX6B1	JHU00410.P005H01	155	181	59	77	61	96	1.705
1	5	8	COX6B1	JHU00410.P005H01	142	169	54	74	63	88	1.508
1	5	9	ATP5C1	JHU00393.P005H05	127	166	52	71	60	75	1.583
1	5	10	ATP5C1	JHU00393.P005H05	137	181	54	74	63	83	1.698
1	5	11	ND	JHU00453.P005H09	116	143	53	73	62	63	1.129
1	5	12	ND	JHU00453.P005H09	121	143	53	74	63	68	1.095
1	5	13	ANTXR1	JHU00771.P009H01	61	83	53	72	61	8	0.18
1	5	14	ANTXR1	JHU00771.P009H01	66	83	53	70	57	13	0.228
1	5	15	CLDN14	JHU00791.P009H05	60	77	52	73	62	8	0.065
1	5	16	CLDN14	JHU00791.P009H05	57	75	56	76	64	1	-0.016
1	5	17	ZNF302	JHU00862.P009H09	96	123	52	74	62	44	0.79
1	5	18	ZNF302	JHU00862.P009H09	86	112	51	72	62	35	0.645
1	5	19	RWDD4	JHU01219.P013H01	139	166	52	71	56	87	1.696
1	5	20	RWDD4	JHU01219.P013H01	129	154	54	72	57	75	1.439
1	5	21	LUC7L2	JHU01193.P013H05	124	153	56	72	56	68	1.446
1	5	22	LUC7L2	JHU01193.P013H05	128	166	58	74	57	70	1.614
1	5	23	CEBPG	JHU01165.P013H09	92	110	54	72	60	38	0.633
1	5	24	CEBPG	JHU01165.P013H09	93	120	58	75	60	35	0.75
1	5	25	SKP1	JHU01618.P017H01	437	466	61	83	75	376	5.107
1	5	26	SKP1	JHU01618.P017H01	487	494	57	81	79	430	5.228
1	5	27	BRK1	JHU01558.P017H05	427	496	55	76	68	372	6.176
1	5	28	BRK1	JHU01558.P017H05	424	450	56	72	58	368	6.517
1	5	29	AIF1	JHU01540.P017H09	270	318	54	71	58	216	4.259
1	5	30	AIF1	JHU01540.P017H09	283	311	56	74	60	227	3.95
1	5	31	SERPINA4	JHU02002.P021H01	139	175	57	74	62	82	1.629
1	5	32	SERPINA4	JHU02002.P021H01	128	159	55	76	64	73	1.297
1	5	33	CWC27_frag	JHU02001.P021H05	124	139	55	77	64	69	0.969
1	5	34	CWC27_frag	JHU02001.P021H05	109	124	57	75	59	52	0.831
1	5	35	GGPS1	JHU01958.P021H09	89	114	56	76	63	33	0.603
1	5	36	GGPS1	JHU01958.P021H09	86	117	53	76	66	33	0.621
1	5	37	PSMA6	JHU02367.P025H01	217	249	52	72	61	165	2.902
1	5	38	PSMA6	JHU02367.P025H01	193	248	57	76	63	136	2.73
1	5	39	USP5	JHU02393.P025H05	852	776	57	80	69	795	10.087
1	5	40	USP5	JHU02393.P025H05	796	772	57	81	73	739	9.466
1	5	41	CYB5B	JHU02330.P025H09	121	151	53	73	62	68	1.258
1	5	42	CYB5B	JHU02330.P025H09	118	142	53	73	62	65	1.113
1	5	43	BYSL	JHU02697.P029H01	84	112	57	73	59	27	0.661
1	5	44	BYSL	JHU02697.P029H01	87	105	54	72	62	33	0.532
1	5	45	PAX8	JHU02750.P029H05	66	95	56	73	60	10	0.367
1	5	46	PAX8	JHU02750.P029H05	72	102	53	70	54	19	0.593
1	5	47	PSMB2	JHU02760.P029H09	131	165	52	70	56	79	1.696
1	5	48	PSMB2	JHU02760.P029H09	129	154	53	69	57	76	1.491
1	5	49	SAP18	JHU03142.P033H01	55	77	50	67	55	5	0.182
1	5	50	SAP18	JHU03142.P033H01	47	65	52	71	56	-5	-0.107
1	5	51	PPP3R2	JHU03138.P033H05	67	91	50	70	58	17	0.362
1	5	52	PPP3R2	JHU03138.P033H05	72	90	52	72	60	20	0.3
1	5	53	RING1	JHU03075.P033H09	239	287	57	74	58	182	3.672
1	5	54	RING1	JHU03075.P033H09	227	289	53	72	58	174	3.741
1	5	55	LDOC1	JHU03509.P037H01	787	763	53	73	61	734	11.311
1	5	56	LDOC1	JHU03509.P037H01	807	758	57	73	59	750	11.61
1	5	57	WWOX	JHU03547.P037H05	77	99	57	74	59	20	0.424
1	5	58	WWOX	JHU03547.P037H05	71	94	53	72	59	18	0.373
1	5	59	MLPH	JHU03516.P037H09	70	89	50	70	60	20	0.317
1	5	60	MLPH	JHU03516.P037H09	65	87	52	72	60	13	0.25
1	5	61	GST 10ng/ul	Control	57	74	53	75	63	4	-0.016
1	5	62	GST 10ng/ul	Control	55	73	54	74	61	1	-0.016
1	6	1	FNIP1	JHU00220.P003G01	61	82	57	74	59	4	0.136
1	6	2	FNIP1	JHU00220.P003G01	74	93	53	72	59	21	0.356
1	6	3	RAB40B	JHU00259.P003G05	65	88	56	76	64	9	0.188
1	6	4	RAB40B	JHU00259.P003G05	64	84	59	78	62	5	0.097
1	6	5	ENSA	JHU00218.P003G09	104	135	57	79	68	47	0.824
1	6	6	ENSA	JHU00218.P003G09	112	146	62	81	68	50	0.956
1	6	7	ARF5	JHU00580.P007G01	106	150	56	77	64	50	1.141
1	6	8	ARF5	JHU00580.P007G01	104	142	53	74	62	51	1.097
1	6	9	ABT1	JHU00578.P007G05	64	85	53	74	63	11	0.175
1	6	10	ABT1	JHU00578.P007G05	79	102	52	72	59	27	0.508
1	6	11	C11orf1	JHU00582.P007G09	192	241	53	72	59	139	2.864
1	6	12	C11orf1	JHU00582.P007G09	189	263	53	72	60	136	3.183
1	6	13	PCIF1	JHU00977.P011G01	82	100	57	74	61	25	0.426
1	6	14	PCIF1	JHU00977.P011G01	83	107	53	72	60	30	0.583
1	6	15	BNIP3L	JHU00973.P011G05	116	147	53	72	59	63	1.271
1	6	16	BNIP3L	JHU00973.P011G05	113	135	53	74	64	60	0.953
1	6	17	PINX1	JHU01027.P011G09	59	84	52	72	58	7	0.207
1	6	18	PINX1	JHU01027.P011G09	66	83	53	73	61	13	0.164
1	6	19	ND	JHU01377.P015G01	163	206	53	72	58	110	2.31
1	6	20	ND	JHU01377.P015G01	145	187	53	72	56	92	2.054
1	6	21	ND	JHU01398.P015G05	363	408	53	70	57	310	5.93
1	6	22	ND	JHU01398.P015G05	339	388	53	69	55	286	5.8
1	6	23	AIG1	JHU01345.P015G09	109	155	54	73	59	55	1.39
1	6	24	AIG1	JHU01345.P015G09	111	139	58	75	65	53	0.985
1	6	25	FCN3	JHU01766.P019G01	60	77	57	77	71	3	0
1	6	26	FCN3	JHU01766.P019G01	49	71	58	83	82	-9	-0.146
1	6	27	ACSBG2	JHU01733.P019G05	79	100	53	73	63	26	0.429
1	6	28	ACSBG2	JHU01733.P019G05	72	105	51	71	61	21	0.557
1	6	29	LDHC	JHU01777.P019G09	73	90	53	73	60	20	0.283
1	6	30	LDHC	JHU01777.P019G09	85	102	56	74	62	29	0.452
1	6	31	ORC4L	JHU02173.P023G01	86	121	55	73	62	31	0.774
1	6	32	ORC4L	JHU02173.P023G01	94	117	56	75	60	38	0.7
1	6	33	COX4I1	JHU02128.P023G05	153	197	57	75	62	96	1.968
1	6	34	COX4I1	JHU02128.P023G05	139	180	54	73	58	85	1.845
1	6	35	SAA4	JHU02184.P023G09	601	598	52	72	59	549	8.915
1	6	36	SAA4	JHU02184.P023G09	565	600	51	72	61	514	8.656
1	6	37	WBP11	JHU02590.P027G01	53	74	53	72	59	0	0.034
1	6	38	WBP11	JHU02590.P027G01	56	75	53	72	57	3	0.053
1	6	39	TFCP2	JHU02580.P027G05	73	85	53	73	59	20	0.203
1	6	40	TFCP2	JHU02580.P027G05	62	82	54	75	63	8	0.111
1	6	41	MRPL4	JHU02552.P027G09	131	165	55	75	78	76	1.154
1	6	42	MRPL4	JHU02552.P027G09	147	174	58	78	80	89	1.2
1	6	43	AGTR1	JHU16058.P031G01	119	141	53	72	60	66	1.15
1	6	44	AGTR1	JHU16058.P031G01	96	129	54	72	61	42	0.934
1	6	45	SNX7	JHU02956.P031G05	51	70	52	70	58	-1	0
1	6	46	SNX7	JHU02956.P031G05	52	71	54	73	60	-2	-0.033
1	6	47	WAC_frag	JHU02971.P031G09	51	72	53	73	63	-2	-0.016
1	6	48	WAC_frag	JHU02971.P031G09	49	71	52	71	60	-3	0
1	6	49	DLEU1	JHU03290.P035G01	164	220	53	72	59	111	2.508
1	6	50	DLEU1	JHU03290.P035G01	172	204	52	72	60	120	2.2
1	6	51	TCF21	JHU03347.P035G05	47	66	54	82	168	-7	-0.095
1	6	52	TCF21	JHU03347.P035G05	56	78	51	71	59	5	0.119
1	6	53	C19orf25	JHU03272.P035G09	60	83	52	72	59	8	0.186
1	6	54	C19orf25	JHU03272.P035G09	57	75	52	73	61	5	0.033
1	6	55	WBSCR27	JHU03741.P039G01	84	110	56	74	64	28	0.563
1	6	56	WBSCR27	JHU03741.P039G01	73	99	58	76	64	15	0.359
1	6	57	UBE2Z	JHU03739.P039G05	175	221	57	75	60	118	2.433
1	6	58	UBE2Z	JHU03739.P039G05	173	222	54	73	62	119	2.403
1	6	59	GPX7	JHU03690.P039G09	73	102	52	72	59	21	0.508
1	6	60	GPX7	JHU03690.P039G09	62	85	52	71	59	10	0.237
1	6	61	Anti-human IgG 25ng/ul	Control	48	67	53	71	60	-5	-0.067
1	6	62	Anti-human IgG 25ng/ul	Control	55	76	55	74	62	0	0.032
1	7	1	ND	JHU00302.P004H01	70	91	57	76	63	13	0.238
1	7	2	ND	JHU00302.P004H01	71	92	53	73	59	18	0.322
1	7	3	PLEKHJ1	JHU00353.P004H05	437	443	56	75	61	381	6.033
1	7	4	PLEKHJ1	JHU00353.P004H05	397	435	55	76	64	342	5.609
1	7	5	MECR	JHU00333.P004H09	112	156	53	75	65	59	1.246
1	7	6	MECR	JHU00333.P004H09	124	148	55	78	69	69	1.014
1	7	7	TMEM182	JHU00756.P008H01	76	99	56	76	65	20	0.354
1	7	8	TMEM182	JHU00756.P008H01	70	91	55	76	63	15	0.238
1	7	9	AP3M1	JHU00679.P008H05	160	197	57	77	64	103	1.875
1	7	10	AP3M1	JHU00679.P008H05	152	187	53	73	60	99	1.9
1	7	11	FKBP8	JHU00704.P008H09	145	177	57	74	62	88	1.661
1	7	12	FKBP8	JHU00704.P008H09	144	176	57	74	60	87	1.7
1	7	13	CBS	JHU01072.P012H01	126	146	53	75	69	73	1.029
1	7	14	CBS	JHU01072.P012H01	112	140	52	72	60	60	1.133
1	7	15	APH1A	JHU01060.P012H05	402	462	53	73	60	349	6.483
1	7	16	APH1A	JHU01060.P012H05	330	427	55	74	61	275	5.787
1	7	17	ZDHHC3	JHU01149.P012H09	144	180	57	74	57	87	1.86
1	7	18	ZDHHC3	JHU01149.P012H09	159	206	54	73	58	105	2.293
1	7	19	UBE2A	JHU01531.P016H01	109	135	53	71	57	56	1.123
1	7	20	UBE2A	JHU01531.P016H01	118	144	53	72	58	65	1.241
1	7	21	SCRN2	JHU01515.P016H05	179	232	54	73	60	125	2.65
1	7	22	SCRN2	JHU01515.P016H05	203	239	54	71	56	149	3
1	7	23	ND	JHU01481.P016H09	56	70	58	75	59	-2	-0.085
1	7	24	ND	JHU01481.P016H09	61	76	55	73	63	6	0.048
1	7	25	ABAT	JHU01826.P020H01	123	159	51	70	56	72	1.589
1	7	26	ABAT	JHU01826.P020H01	135	166	53	72	59	82	1.593
1	7	27	AP1S3	JHU01830.P020H05	64	80	55	72	59	9	0.136
1	7	28	AP1S3	JHU01830.P020H05	60	78	53	72	62	7	0.097
1	7	29	ETV3	JHU01856.P020H09	69	88	51	73	61	18	0.246
1	7	30	ETV3	JHU01856.P020H09	66	84	52	72	60	14	0.2
1	7	31	DUSP6	JHU02231.P024H01	380	373	53	72	59	327	5.102
1	7	32	DUSP6	JHU02231.P024H01	320	366	55	73	60	265	4.883
1	7	33	PPIL3	JHU02271.P024H05	78	103	57	76	65	21	0.415
1	7	34	PPIL3	JHU02271.P024H05	82	106	54	72	59	28	0.576
1	7	35	UFD1L	JHU02300.P024H09	257	310	50	69	57	207	4.228
1	7	36	UFD1L	JHU02300.P024H09	262	313	52	72	60	210	4.017
1	7	37	RANBP3	JHU02663.P028H01	72	89	53	72	60	19	0.283
1	7	38	RANBP3	JHU02663.P028H01	75	91	52	70	58	23	0.362
1	7	39	CPLX1	JHU02612.P028H05	75	100	51	70	58	24	0.517
1	7	40	CPLX1	JHU02612.P028H05	80	104	54	73	59	26	0.525
1	7	41	MLF2	JHU02644.P028H09	680	735	57	78	80	623	8.213
1	7	42	MLF2	JHU02644.P028H09	731	722	57	78	81	674	7.951
1	7	43	CLIC5_frag	JHU02999.P032H01	65	81	56	74	60	9	0.117
1	7	44	CLIC5_frag	JHU02999.P032H01	64	87	51	71	59	13	0.271
1	7	45	ADCK5_frag	JHU02979.P032H05	93	115	53	71	57	40	0.772
1	7	46	ADCK5_frag	JHU02979.P032H05	100	120	54	73	61	46	0.77
1	7	47	CD2	JHU09429.P032H09	80	106	52	71	60	28	0.583
1	7	48	CD2	JHU09429.P032H09	90	116	52	71	61	38	0.738
1	7	49	ND	JHU03448.P036H01	55	73	52	71	60	3	0.033
1	7	50	ND	JHU03448.P036H01	49	71	53	80	166	-4	-0.054
1	7	51	ELP4	JHU00513.P036H05	52	71	52	78	160	0	-0.044
1	7	52	ELP4	JHU00513.P036H05	54	72	54	73	61	0	-0.016
1	7	53	ND	JHU03373.P036H09	59	74	53	70	57	6	0.07
1	7	54	ND	JHU03373.P036H09	56	74	52	71	60	4	0.05
1	7	55	VSTM2L	JHU03762.P040H01	219	260	54	73	62	165	3.016
1	7	56	VSTM2L	JHU03762.P040H01	225	260	56	75	64	169	2.891
1	7	57	ATF6	JHU03751.P040H05	405	479	54	75	63	351	6.413
1	7	58	ATF6	JHU03751.P040H05	376	442	52	72	60	324	6.167
1	7	59	THRSP	JHU03828.P040H09	325	368	51	72	63	274	4.698
1	7	60	THRSP	JHU03828.P040H09	271	322	54	73	58	217	4.293
1	7	61	GST 50ng/ul	Control	53	77	51	70	59	2	0.119
1	7	62	GST 50ng/ul	Control	48	68	52	70	58	-4	-0.034
1	8	1	PRKRIR_frag	JHU00167.P002G01	77	101	57	76	62	20	0.403
1	8	2	PRKRIR_frag	JHU00167.P002G01	82	107	55	72	58	27	0.603
1	8	3	SGK3	JHU12040.P002G05	108	132	57	75	65	51	0.877
1	8	4	SGK3	JHU12040.P002G05	102	129	54	76	66	48	0.803
1	8	5	PPP2R4	JHU00161.P002G09	146	172	52	71	60	94	1.683
1	8	6	PPP2R4	JHU00161.P002G09	142	165	57	74	62	85	1.468
1	8	7	KJ905805	JHU00527.P006G01	86	101	56	75	63	30	0.413
1	8	8	KJ905805	JHU00527.P006G01	77	96	55	76	65	22	0.308
1	8	9	FAIM	JHU00515.P006G05	91	124	59	79	68	32	0.662
1	8	10	FAIM	JHU00515.P006G05	90	109	57	76	63	33	0.524
1	8	11	TNFAIP8L2	JHU00568.P006G09	69	87	54	72	62	15	0.242
1	8	12	TNFAIP8L2	JHU00568.P006G09	68	93	53	74	67	15	0.284
1	8	13	SNX27_frag	JHU00947.P010G01	147	174	52	75	69	95	1.435
1	8	14	SNX27_frag	JHU00947.P010G01	140	167	51	73	62	89	1.516
1	8	15	ZNF669	JHU00959.P010G05	63	80	55	74	62	8	0.097
1	8	16	ZNF669	JHU00959.P010G05	62	81	55	73	60	7	0.133
1	8	17	MRPL48	JHU00923.P010G09	113	151	57	74	63	56	1.222
1	8	18	MRPL48	JHU00923.P010G09	109	135	53	74	64	56	0.953
1	8	19	PEX11A	JHU01313.P014G01	69	88	55	74	63	14	0.222
1	8	20	PEX11A	JHU01313.P014G01	63	80	53	71	57	10	0.158
1	8	21	HDAC11	JHU01293.P014G05	245	271	51	70	57	194	3.526
1	8	22	HDAC11	JHU01293.P014G05	230	271	54	72	59	176	3.373
1	8	23	RSL24D1	JHU01272.P014G09	83	101	57	74	59	26	0.458
1	8	24	RSL24D1	JHU01272.P014G09	64	88	56	74	68	8	0.206
1	8	25	RWDD3	JHU01707.P018G01	74	88	53	72	69	21	0.232
1	8	26	RWDD3	JHU01707.P018G01	70	95	54	71	57	16	0.421
1	8	27	ARL6IP6	JHU01636.P018G05	72	88	56	72	59	16	0.271
1	8	28	ARL6IP6	JHU01636.P018G05	75	104	53	72	58	22	0.552
1	8	29	CA1	JHU01648.P018G09	205	226	52	72	61	153	2.525
1	8	30	CA1	JHU01648.P018G09	183	208	54	72	58	129	2.345
1	8	31	CBWD1	JHU02031.P022G01	813	781	55	74	59	758	11.983
1	8	32	CBWD1	JHU02031.P022G01	768	751	55	75	64	713	10.563
1	8	33	ND	JHU02046.P022G05	92	118	53	74	62	39	0.71
1	8	34	ND	JHU02046.P022G05	102	127	50	71	60	52	0.933
1	8	35	POLR2E	JHU02080.P022G09	55	76	49	69	57	6	0.123
1	8	36	POLR2E	JHU02080.P022G09	54	71	50	69	57	4	0.035
1	8	37	NAT9	JHU02457.P026G01	1428	1289	52	72	59	1376	20.627
1	8	38	NAT9	JHU02457.P026G01	1381	1301	52	71	59	1329	20.847
1	8	39	TAP2	JHU02480.P026G05	87	112	50	71	59	37	0.695
1	8	40	TAP2	JHU02480.P026G05	98	124	55	72	56	43	0.929
1	8	41	TCN2	JHU13678.P026G09	295	360	55	75	64	240	4.453
1	8	42	TCN2	JHU13678.P026G09	359	385	56	75	64	303	4.844
1	8	43	S100A8	JHU02849.P030G01	931	883	53	73	63	878	12.857
1	8	44	S100A8	JHU02849.P030G01	934	864	55	75	62	879	12.726
1	8	45	TRAPPC4	JHU02863.P030G05	173	197	54	74	62	119	1.984
1	8	46	TRAPPC4	JHU02863.P030G05	175	218	53	70	57	122	2.596
1	8	47	EIF3H	JHU02809.P030G09	71	93	52	71	60	19	0.367
1	8	48	EIF3H	JHU02809.P030G09	82	97	49	70	61	33	0.443
1	8	49	RAC3	JHU03240.P034G01	94	121	52	72	62	42	0.79
1	8	50	RAC3	JHU03240.P034G01	84	105	51	70	60	33	0.583
1	8	51	UBE2Q2_frag	JHU03262.P034G05	145	174	52	72	61	93	1.672
1	8	52	UBE2Q2_frag	JHU03262.P034G05	138	177	53	71	58	85	1.828
1	8	53	IMUP	JHU03179.P034G09	59	87	53	71	58	6	0.276
1	8	54	IMUP	JHU03179.P034G09	61	83	51	71	60	10	0.2
1	8	55	MOB3A	JHU03600.P038G01	240	259	50	69	58	190	3.276
1	8	56	MOB3A	JHU03600.P038G01	206	252	51	72	63	155	2.857
1	8	57	KIZ	JHU16162.P038G05	119	130	52	73	63	67	0.905
1	8	58	KIZ	JHU16162.P038G05	101	126	51	72	65	50	0.831
1	8	59	LRRTM4	JHU03596.P038G09	118	151	52	73	65	66	1.2
1	8	60	LRRTM4	JHU03596.P038G09	126	162	52	72	59	74	1.525
1	8	61	Anti-human IgG 100ng/ul	Control	58	75	52	70	58	6	0.086
1	8	62	Anti-human IgG 100ng/ul	Control	50	71	52	71	59	-2	0
1	9	1	CAMK4	JHU00110.P002H01	377	391	56	74	58	321	5.466
1	9	2	CAMK4	JHU00110.P002H01	387	417	57	72	57	330	6.053
1	9	3	STK17B	JHU00183.P002H05	73	95	55	74	62	18	0.339
1	9	4	STK17B	JHU00183.P002H05	72	100	56	75	63	16	0.397
1	9	5	ND	JHU00142.P002H09	109	143	55	73	60	54	1.167
1	9	6	ND	JHU00142.P002H09	116	150	54	73	61	62	1.262
1	9	7	KJ905805	JHU00527.P006H01	102	127	55	74	60	47	0.883
1	9	8	KJ905805	JHU00527.P006H01	93	117	53	75	64	40	0.656
1	9	9	ND	JHU00513.P006H05	71	96	55	77	69	16	0.275
1	9	10	ND	JHU00513.P006H05	77	100	57	76	65	20	0.369
1	9	11	PRMT8	JHU00547.P006H09	136	171	57	74	63	79	1.54
1	9	12	PRMT8	JHU00547.P006H09	121	158	53	72	62	68	1.387
1	9	13	PMEPA1	JHU00953.P010H01	241	291	56	74	62	185	3.5
1	9	14	PMEPA1	JHU00953.P010H01	240	296	52	75	64	188	3.453
1	9	15	GIN1	JHU00956.P010H05	95	120	51	73	64	44	0.734
1	9	16	GIN1	JHU00956.P010H05	91	127	51	70	58	40	0.983
1	9	17	LIN7C	JHU00915.P010H09	62	85	54	72	58	8	0.224
1	9	18	LIN7C	JHU00915.P010H09	55	77	53	73	62	2	0.065
1	9	19	SYF2	JHU01332.P014H01	66	87	52	71	58	14	0.276
1	9	20	SYF2	JHU01332.P014H01	69	81	53	71	55	16	0.182
1	9	21	C1D	JHU01273.P014H05	78	97	52	71	58	26	0.448
1	9	22	C1D	JHU01273.P014H05	75	100	53	72	59	22	0.475
1	9	23	TBCB	JHU01334.P014H09	254	298	54	72	58	200	3.897
1	9	24	TBCB	JHU01334.P014H09	264	279	53	73	79	211	2.608
1	9	25	HSD17B12	JHU01673.P018H01	105	121	51	71	71	54	0.704
1	9	26	HSD17B12	JHU01673.P018H01	74	114	56	74	60	18	0.667
1	9	27	C16orf78	JHU01642.P018H05	57	77	54	73	60	3	0.067
1	9	28	C16orf78	JHU01642.P018H05	59	74	53	72	57	6	0.035
1	9	29	F13A1	JHU01660.P018H09	236	260	53	75	65	183	2.846
1	9	30	F13A1	JHU01660.P018H09	238	254	53	74	64	185	2.813
1	9	31	NPPA	JHU02071.P022H01	334	357	52	74	63	282	4.492
1	9	32	NPPA	JHU02071.P022H01	320	364	56	75	62	264	4.661
1	9	33	CPA2	JHU02038.P022H05	164	217	52	73	61	112	2.361
1	9	34	CPA2	JHU02038.P022H05	188	222	50	71	59	138	2.559
1	9	35	ND	JHU02082.P022H09	53	73	51	70	58	2	0.052
1	9	36	ND	JHU02082.P022H09	58	74	50	69	56	8	0.089
1	9	37	C6orf106	JHU02417.P026H01	562	571	53	77	71	509	6.958
1	9	38	C6orf106	JHU02417.P026H01	642	635	57	79	66	585	8.424
1	9	39	ND	JHU02483.P026H05	55	74	54	72	59	1	0.034
1	9	40	ND	JHU02483.P026H05	57	75	52	70	57	5	0.088
1	9	41	SF3B5	JHU02473.P026H09	246	298	52	72	61	194	3.705
1	9	42	SF3B5	JHU02473.P026H09	234	310	55	75	66	179	3.561
1	9	43	SMIM14	JHU02796.P030H01	227	269	54	73	62	173	3.161
1	9	44	SMIM14	JHU02796.P030H01	199	249	50	70	60	149	2.983
1	9	45	ATAD1_frag	JHU02790.P030H05	218	263	51	70	58	167	3.328
1	9	46	ATAD1_frag	JHU02790.P030H05	229	271	55	73	60	174	3.3
1	9	47	CRELD1	JHU02801.P030H09	257	282	51	70	60	206	3.533
1	9	48	CRELD1	JHU02801.P030H09	243	286	49	69	59	194	3.678
1	9	49	WAS	JHU03263.P034H01	242	262	54	73	60	188	3.15
1	9	50	WAS	JHU03263.P034H01	226	260	52	71	59	174	3.203
1	9	51	FGF21	JHU03205.P034H05	157	198	50	72	63	107	2
1	9	52	FGF21	JHU03205.P034H05	149	192	53	74	62	96	1.903
1	9	53	MVP	JHU03230.P034H09	111	148	54	72	58	57	1.31
1	9	54	MVP	JHU03230.P034H09	119	141	52	71	57	67	1.228
1	9	55	GALM	JHU03580.P038H01	236	282	50	69	58	186	3.672
1	9	56	GALM	JHU03580.P038H01	235	274	51	70	59	184	3.458
1	9	57	PUF60	JHU03630.P038H05	301	340	50	69	57	251	4.754
1	9	58	PUF60	JHU03630.P038H05	289	309	50	71	64	239	3.719
1	9	59	GID8	JHU03564.P038H09	319	337	52	72	62	267	4.274
1	9	60	GID8	JHU03564.P038H09	258	307	54	72	60	204	3.917
1	9	61	GST 100ng/ul	Control	52	74	52	72	61	0	0.033
1	9	62	GST 100ng/ul	Control	58	79	51	69	57	7	0.175
1	10	1	STAC3	JHU00370.P004G01	94	115	53	73	62	41	0.677
1	10	2	STAC3	JHU00370.P004G01	90	121	56	75	64	34	0.719
1	10	3	SAE1	JHU00362.P004G05	446	447	54	74	64	392	5.828
1	10	4	SAE1	JHU00362.P004G05	396	437	54	73	60	342	6.067
1	10	5	MECR	JHU00333.P004G09	95	120	54	73	62	41	0.758
1	10	6	MECR	JHU00333.P004G09	98	123	54	73	59	44	0.847
1	10	7	SH2D1B	JHU00745.P008G01	148	181	53	72	59	95	1.847
1	10	8	SH2D1B	JHU00745.P008G01	140	171	53	72	60	87	1.65
1	10	9	TMEM68	JHU00759.P008G05	96	133	59	80	71	37	0.746
1	10	10	TMEM68	JHU00759.P008G05	122	148	64	85	74	58	0.851
1	10	11	PLOD3	JHU00730.P008G09	127	153	59	78	66	68	1.136
1	10	12	PLOD3	JHU00730.P008G09	115	147	54	71	60	61	1.267
1	10	13	CTSB	JHU01079.P012G01	96	118	56	72	58	40	0.793
1	10	14	CTSB	JHU01079.P012G01	87	111	55	75	66	32	0.545
1	10	15	TAGLN3	JHU01131.P012G05	59	77	50	70	64	9	0.109
1	10	16	TAGLN3	JHU01131.P012G05	56	77	52	72	62	4	0.081
1	10	17	RPS14	JHU01120.P012G09	105	119	53	73	59	52	0.78
1	10	18	RPS14	JHU01120.P012G09	91	117	52	73	60	39	0.733
1	10	19	APOBEC3C	JHU01449.P016G01	122	159	51	70	60	71	1.483
1	10	20	APOBEC3C	JHU01449.P016G01	127	152	51	69	56	76	1.482
1	10	21	AIF1L	JHU01458.P016G05	155	188	52	73	61	103	1.885
1	10	22	AIF1L	JHU01458.P016G05	137	181	54	72	59	83	1.847
1	10	23	ITM2B	JHU01189.P016G09	197	240	53	72	59	144	2.847
1	10	24	ITM2B	JHU01189.P016G09	176	228	53	73	71	123	2.183
1	10	25	AEBP2	JHU01828.P020G01	65	82	52	71	60	13	0.183
1	10	26	AEBP2	JHU01828.P020G01	66	85	52	71	59	14	0.237
1	10	27	BBS10_frag	JHU01833.P020G05	60	80	52	70	57	8	0.175
1	10	28	BBS10_frag	JHU01833.P020G05	66	83	53	72	61	13	0.18
1	10	29	GCSAML	JHU01839.P020G09	158	190	53	71	60	105	1.983
1	10	30	GCSAML	JHU01839.P020G09	158	189	55	77	64	103	1.75
1	10	31	USP14	JHU02302.P024G01	588	576	57	76	64	531	7.813
1	10	32	USP14	JHU02302.P024G01	619	619	57	79	68	562	7.941
1	10	33	ND	JHU02289.P024G05	56	72	52	73	63	4	-0.016
1	10	34	ND	JHU02289.P024G05	49	70	51	70	58	-2	0
1	10	35	EIF3L	JHU02234.P024G09	285	347	54	73	63	231	4.349
1	10	36	EIF3L	JHU02234.P024G09	287	346	51	70	58	236	4.759
1	10	37	DBNDD1	JHU02615.P028G01	448	485	51	74	72	397	5.708
1	10	38	DBNDD1	JHU02615.P028G01	516	554	56	79	75	460	6.333
1	10	39	TPPP3	JHU02607.P028G05	177	210	54	71	56	123	2.482
1	10	40	TPPP3	JHU02607.P028G05	170	201	52	69	56	118	2.357
1	10	41	CRIP2	JHU02613.P028G09	138	174	52	70	59	86	1.763
1	10	42	CRIP2	JHU02613.P028G09	152	188	52	71	60	100	1.95
1	10	43	ARFGAP2	JHU03072.P032G01	70	97	50	69	60	20	0.467
1	10	44	ARFGAP2	JHU03072.P032G01	78	102	49	69	57	29	0.579
1	10	45	ASPA	JHU02983.P032G05	96	130	52	71	58	44	1.017
1	10	46	ASPA	JHU02983.P032G05	96	123	52	73	62	44	0.806
1	10	47	NXPE1	JHU03013.P032G09	141	165	52	71	61	89	1.541
1	10	48	NXPE1	JHU03013.P032G09	137	168	52	70	60	85	1.633
1	10	49	DPY30	JHU03411.P036G01	52	68	49	70	61	3	-0.033
1	10	50	DPY30	JHU03411.P036G01	49	72	49	71	63	0	0.016
1	10	51	TMEM216	JHU03416.P036G05	49	64	50	72	66	-1	-0.121
1	10	52	TMEM216	JHU03416.P036G05	51	71	50	71	62	1	0
1	10	53	MYCL	JHU03421.P036G09	51	77	52	73	65	-1	0.062
1	10	54	MYCL	JHU03421.P036G09	48	67	52	71	59	-4	-0.068
1	10	55	FATE1	JHU03782.P040G01	72	94	51	71	59	21	0.39
1	10	56	FATE1	JHU03782.P040G01	75	97	49	68	60	26	0.483
1	10	57	AHDC1_frag	JHU03745.P040G05	84	112	49	67	59	35	0.763
1	10	58	AHDC1_frag	JHU03745.P040G05	89	116	50	70	59	39	0.78
1	10	59	MTHFD2L	JHU03802.P040G09	81	106	53	72	62	28	0.548
1	10	60	MTHFD2L	JHU03802.P040G09	91	106	53	73	62	38	0.532
1	10	61	hMDM2	Control	51	75	53	74	64	-2	0.016
1	10	62	hMDM2	Control	65	81	51	71	62	14	0.161
1	11	1	RAB14	JHU00250.P003H02	109	149	56	75	61	53	1.213
1	11	2	RAB14	JHU00250.P003H02	157	189	56	78	67	101	1.657
1	11	3	RGR	JHU00273.P003H06	102	121	53	72	60	49	0.817
1	11	4	RGR	JHU00273.P003H06	93	118	52	71	60	41	0.783
1	11	5	KCNS3	JHU00233.P003H10	85	114	57	73	58	28	0.707
1	11	6	KCNS3	JHU00233.P003H10	81	110	53	72	59	28	0.644
1	11	7	MRPS11	JHU00628.P007H02	155	194	52	72	60	103	2.033
1	11	8	MRPS11	JHU00628.P007H02	154	194	52	71	57	102	2.158
1	11	9	IRF1	JHU00618.P007H06	68	90	51	72	61	17	0.295
1	11	10	IRF1	JHU00618.P007H06	87	114	61	81	70	26	0.471
1	11	11	CYTH4_frag	JHU00638.P007H10	103	126	58	77	63	45	0.778
1	11	12	CYTH4_frag	JHU00638.P007H10	111	135	54	71	57	57	1.123
1	11	13	ND	JHU00962.P011H02	89	114	53	70	56	36	0.786
1	11	14	ND	JHU00962.P011H02	100	115	52	71	60	48	0.733
1	11	15	PTGS2	JHU01032.P011H06	88	108	51	70	57	37	0.667
1	11	16	PTGS2	JHU01032.P011H06	84	102	51	72	62	33	0.484
1	11	17	DDX41	JHU00988.P011H10	66	86	52	72	61	14	0.23
1	11	18	DDX41	JHU00988.P011H10	69	92	52	72	61	17	0.328
1	11	19	CHMP7	JHU01360.P015H02	99	122	53	71	58	46	0.879
1	11	20	CHMP7	JHU01360.P015H02	95	111	53	74	62	42	0.597
1	11	21	CPSF3	JHU01361.P015H06	352	413	58	78	64	294	5.234
1	11	22	CPSF3	JHU01361.P015H06	330	377	54	74	61	276	4.967
1	11	23	ZNF32	JHU01439.P015H10	64	86	54	74	62	10	0.194
1	11	24	ZNF32	JHU01439.P015H10	73	93	56	77	66	17	0.242
1	11	25	TMEM167A	JHU01815.P019H02	102	138	57	76	64	45	0.969
1	11	26	TMEM167A	JHU01815.P019H02	90	127	52	71	63	38	0.889
1	11	27	ESR2	JHU01761.P019H06	75	100	52	73	64	23	0.422
1	11	28	ESR2	JHU01761.P019H06	81	107	52	72	61	29	0.574
1	11	29	ZNF486_frag	JHU01824.P019H10	69	92	53	71	59	16	0.356
1	11	30	ZNF486_frag	JHU01824.P019H10	79	97	53	73	64	26	0.375
1	11	31	PYROXD2	JHU02119.P023H02	153	190	56	75	65	97	1.769
1	11	32	PYROXD2	JHU02119.P023H02	175	210	57	78	68	118	1.941
1	11	33	CCT3	JHU02124.P023H06	789	754	56	77	68	733	9.956
1	11	34	CCT3	JHU02124.P023H06	775	746	55	74	61	720	11.016
1	11	35	RAD51	JHU02179.P023H10	190	207	56	73	61	134	2.197
1	11	36	RAD51	JHU02179.P023H10	159	199	53	72	62	106	2.048
1	11	37	GINS2	JHU02534.P027H02	590	607	51	70	67	539	8.015
1	11	38	GINS2	JHU02534.P027H02	628	623	52	73	68	576	8.088
1	11	39	ND	JHU02503.P027H06	58	82	50	70	58	8	0.207
1	11	40	ND	JHU02503.P027H06	53	72	52	71	58	1	0.017
1	11	41	UBE2T	JHU02587.P027H10	56	74	52	69	56	4	0.089
1	11	42	UBE2T	JHU02587.P027H10	53	74	50	68	58	3	0.103
1	11	43	BC000579_frag	JHU02948.P031H02	51	71	52	71	59	-1	0
1	11	44	BC000579_frag	JHU02948.P031H02	47	72	54	71	57	-7	0.018
1	11	45	STX7	JHU02960.P031H06	97	126	50	70	57	47	0.982
1	11	46	STX7	JHU02960.P031H06	101	127	49	68	56	52	1.054
1	11	47	LTV1	JHU02928.P031H10	50	71	52	72	62	-2	-0.016
1	11	48	LTV1	JHU02928.P031H10	56	77	52	71	60	4	0.1
1	11	49	FAM47A	JHU03296.P035H02	60	76	51	78	78	9	-0.026
1	11	50	FAM47A	JHU03296.P035H02	58	78	49	74	76	9	0.053
1	11	51	MED17	JHU03286.P035H06	58	78	55	79	76	3	-0.013
1	11	52	MED17	JHU03286.P035H06	63	88	51	72	64	12	0.25
1	11	53	NECAB1	JHU03292.P035H10	64	89	52	72	60	12	0.283
1	11	54	NECAB1	JHU03292.P035H10	71	92	52	71	59	19	0.356
1	11	55	TRIM74	JHU03736.P039H02	164	200	53	74	66	111	1.909
1	11	56	TRIM74	JHU03736.P039H02	138	195	53	72	64	85	1.922
1	11	57	SMRP1	JHU03667.P039H06	153	182	52	72	62	101	1.774
1	11	58	SMRP1	JHU03667.P039H06	133	165	51	71	62	82	1.516
1	11	59	ARL14	JHU03650.P039H10	60	77	51	70	61	9	0.115
1	11	60	ARL14	JHU03650.P039H10	52	69	51	72	61	1	-0.049
1	11	61	GST 200ng/ul	Control	136	180	52	74	63	84	1.683
1	11	62	GST 200ng/ul	Control	139	185	54	72	60	85	1.883
1	12	1	MATK	JHU00048.P001G02	109	154	54	74	62	55	1.29
1	12	2	MATK	JHU00048.P001G02	111	178	54	74	61	57	1.705
1	12	3	RIPK2	JHU00074.P001G06	66	82	55	72	58	11	0.172
1	12	4	RIPK2	JHU00074.P001G06	59	80	52	69	57	7	0.193
1	12	5	ULK4	JHU00092.P001G10	67	86	55	72	59	12	0.237
1	12	6	ULK4	JHU00092.P001G10	69	90	56	74	61	13	0.262
1	12	7	DERL1	JHU00412.P005G02	104	142	53	74	62	51	1.097
1	12	8	DERL1	JHU00412.P005G02	97	121	52	72	59	45	0.831
1	12	9	SLC30A5	JHU00462.P005G06	91	117	54	72	57	37	0.789
1	12	10	SLC30A5	JHU00462.P005G06	96	118	57	74	60	39	0.733
1	12	11	TMEM98	JHU00474.P005G10	72	98	57	75	61	15	0.377
1	12	12	TMEM98	JHU00474.P005G10	66	93	56	75	61	10	0.295
1	12	13	TIMMDC1	JHU00784.P009G02	59	82	52	72	60	7	0.167
1	12	14	TIMMDC1	JHU00784.P009G02	53	82	51	71	60	2	0.183
1	12	15	OMG	JHU00827.P009G06	58	77	53	73	60	5	0.067
1	12	16	OMG	JHU00827.P009G06	55	73	53	72	60	2	0.017
1	12	17	FAM76A	JHU00803.P009G10	59	74	51	71	60	8	0.05
1	12	18	FAM76A	JHU00803.P009G10	56	76	53	71	58	3	0.086
1	12	19	PYGB	JHU01207.P013G02	107	143	52	71	58	55	1.241
1	12	20	PYGB	JHU01207.P013G02	98	136	53	74	63	45	0.984
1	12	21	USP25	JHU29110.P013G06	103	131	54	74	62	49	0.919
1	12	22	USP25	JHU29110.P013G06	114	136	58	77	62	56	0.952
1	12	23	PSAP	JHU01205.P013G10	263	304	55	74	70	208	3.286
1	12	24	PSAP	JHU01205.P013G10	202	305	58	77	72	144	3.167
1	12	25	NOSIP	JHU01602.P017G02	131	181	57	72	57	74	1.912
1	12	26	NOSIP	JHU01602.P017G02	121	158	53	72	62	68	1.387
1	12	27	PWP2	JHU01607.P017G06	91	137	50	72	63	41	1.032
1	12	28	PWP2	JHU01607.P017G06	102	141	51	72	61	51	1.131
1	12	29	MAGOHB	JHU01579.P017G10	164	247	54	73	61	110	2.852
1	12	30	MAGOHB	JHU01579.P017G10	181	251	54	74	66	127	2.682
1	12	31	ERVMER34-1_frag	JHU16184.P021G02	152	192	54	75	62	98	1.887
1	12	32	ERVMER34-1_frag	JHU16184.P021G02	134	189	54	74	62	80	1.855
1	12	33	PNLIP	JHU01990.P021G06	136	168	54	74	66	82	1.424
1	12	34	PNLIP	JHU01990.P021G06	142	182	53	74	65	89	1.662
1	12	35	ZNF566	JHU02016.P021G10	79	105	51	68	55	28	0.673
1	12	36	ZNF566	JHU02016.P021G10	68	99	52	70	57	16	0.509
1	12	37	PSAT1	JHU02366.P025G02	410	405	50	68	56	360	6.018
1	12	38	PSAT1	JHU02366.P025G02	455	460	51	69	64	404	6.109
1	12	39	ND	JHU02400.P025G06	61	83	52	72	59	9	0.186
1	12	40	ND	JHU02400.P025G06	57	76	51	70	60	6	0.1
1	12	41	ND	JHU02334.P025G10	541	544	50	69	57	491	8.333
1	12	42	ND	JHU02334.P025G10	546	548	52	71	58	494	8.224
1	12	43	MAGEA3	JHU02741.P029G02	332	375	53	74	62	279	4.855
1	12	44	MAGEA3	JHU02741.P029G02	347	401	57	72	56	290	5.875
1	12	45	SNRPF	JHU02775.P029G06	439	521	55	73	58	384	7.724
1	12	46	SNRPF	JHU02775.P029G06	534	563	52	72	60	482	8.183
1	12	47	MLLT11	JHU02746.P029G10	68	93	52	72	61	16	0.344
1	12	48	MLLT11	JHU02746.P029G10	69	90	53	76	66	16	0.212
1	12	49	KLHL3_frag	JHU03111.P033G02	270	358	52	77	73	218	3.849
1	12	50	KLHL3_frag	JHU03111.P033G02	254	354	54	84	89	200	3.034
1	12	51	FAM124A	JHU03100.P033G06	79	106	54	75	65	25	0.477
1	12	52	FAM124A	JHU03100.P033G06	80	111	51	70	58	29	0.707
1	12	53	SULT4A1	JHU03154.P033G10	45	63	52	72	59	-7	-0.153
1	12	54	SULT4A1	JHU03154.P033G10	50	67	52	72	63	-2	-0.079
1	12	55	LAPTM4A	JHU03508.P037G02	186	277	51	73	67	135	3.045
1	12	56	LAPTM4A	JHU03508.P037G02	188	295	51	74	65	137	3.4
1	12	57	VAMP3	JHU03545.P037G06	77	119	51	71	60	26	0.8
1	12	58	VAMP3	JHU03545.P037G06	69	92	50	72	64	19	0.313
1	12	59	POLR2F	JHU03528.P037G10	246	274	50	71	60	196	3.383
1	12	60	POLR2F	JHU03528.P037G10	242	271	51	72	61	191	3.262
1	12	61	RanBP2deltaFG	Control	554	522	56	75	60	498	7.45
1	12	62	RanBP2deltaFG	Control	547	545	55	74	62	492	7.597
1	13	1	PMS2P5	JHU00354.P004H02	81	99	53	74	61	28	0.41
1	13	2	PMS2P5	JHU00354.P004H02	84	101	54	74	63	30	0.429
1	13	3	FGFBP1	JHU00315.P004H06	108	137	54	72	61	54	1.066
1	13	4	FGFBP1	JHU00315.P004H06	113	132	51	68	57	62	1.123
1	13	5	HLA-E	JHU00318.P004H10	116	152	52	71	59	64	1.373
1	13	6	HLA-E	JHU00318.P004H10	104	146	55	75	63	49	1.127
1	13	7	ADH4	JHU00676.P008H02	320	355	54	73	60	266	4.7
1	13	8	ADH4	JHU00676.P008H02	324	348	57	74	59	267	4.644
1	13	9	C7orf33	JHU00685.P008H06	88	101	56	73	59	32	0.475
1	13	10	C7orf33	JHU00685.P008H06	83	104	54	73	60	29	0.517
1	13	11	STX18	JHU00750.P008H10	93	132	51	72	59	42	1.017
1	13	12	STX18	JHU00750.P008H10	123	154	53	73	61	70	1.328
1	13	13	TCTN2	JHU01067.P012H02	83	107	51	69	58	32	0.655
1	13	14	TCTN2	JHU01067.P012H02	76	101	50	70	60	26	0.517
1	13	15	SQLE	JHU01127.P012H06	248	296	53	74	67	195	3.313
1	13	16	SQLE	JHU01127.P012H06	252	306	53	73	62	199	3.758
1	13	17	OSER1	JHU01070.P012H10	68	87	52	74	66	16	0.197
1	13	18	OSER1	JHU01070.P012H10	74	91	52	72	60	22	0.317
1	13	19	ND	JHU01504.P016H02	129	153	50	71	61	79	1.344
1	13	20	ND	JHU01504.P016H02	116	148	53	71	57	63	1.351
1	13	21	DXO	JHU01470.P016H06	107	135	54	72	58	53	1.086
1	13	22	DXO	JHU01470.P016H06	120	154	55	73	61	65	1.328
1	13	23	ND	JHU01522.P016H10	58	76	53	73	62	5	0.048
1	13	24	ND	JHU01522.P016H10	55	77	54	73	70	1	0.057
1	13	25	CTSG	JHU01848.P020H02	78	105	52	72	62	26	0.532
1	13	26	CTSG	JHU01848.P020H02	73	91	52	70	61	21	0.344
1	13	27	ND	JHU01864.P020H06	53	71	52	71	63	1	0
1	13	28	ND	JHU01864.P020H06	53	70	53	74	63	0	-0.063
1	13	29	NDUFA6	JHU14767.P020H10	68	91	53	73	60	15	0.3
1	13	30	NDUFA6	JHU14767.P020H10	60	84	51	72	61	9	0.197
1	13	31	KLK5	JHU02250.P024H02	126	163	51	71	59	75	1.559
1	13	32	KLK5	JHU02250.P024H02	132	160	52	72	61	80	1.443
1	13	33	PNKD	JHU02266.P024H06	120	148	52	72	64	68	1.188
1	13	34	PNKD	JHU02266.P024H06	122	156	52	71	59	70	1.441
1	13	35	NSG1	JHU02227.P024H10	195	236	52	71	58	143	2.845
1	13	36	NSG1	JHU02227.P024H10	192	239	51	71	59	141	2.847
1	13	37	MIS12	JHU02643.P028H02	78	108	51	71	59	27	0.627
1	13	38	MIS12	JHU02643.P028H02	94	116	50	68	55	44	0.873
1	13	39	CEP290_frag	JHU02606.P028H06	841	778	56	75	63	785	11.159
1	13	40	CEP290_frag	JHU02606.P028H06	871	807	53	73	61	818	12.033
1	13	41	PRDX2	JHU02655.P028H10	858	859	55	93	142	803	5.394
1	13	42	PRDX2	JHU02655.P028H10	846	867	55	92	138	791	5.616
1	13	43	FAM46C	JHU03012.P032H02	59	77	54	81	85	5	-0.047
1	13	44	FAM46C	JHU03012.P032H02	53	73	53	72	57	0	0.018
1	13	45	AMDHD1	JHU02982.P032H06	139	167	52	70	57	87	1.702
1	13	46	AMDHD1	JHU02982.P032H06	139	167	51	72	60	88	1.583
1	13	47	SRSF1	JHU03058.P032H10	79	105	51	71	60	28	0.567
1	13	48	SRSF1	JHU03058.P032H10	69	95	51	70	61	18	0.41
1	13	49	DHRS13	JHU03384.P036H02	67	83	51	71	62	16	0.194
1	13	50	DHRS13	JHU03384.P036H02	54	95	50	71	60	4	0.4
1	13	51	ND	JHU03446.P036H06	55	74	52	72	60	3	0.033
1	13	52	ND	JHU03446.P036H06	55	78	56	73	60	-1	0.083
1	13	53	SNX24	JHU03440.P036H10	53	73	52	71	58	1	0.034
1	13	54	SNX24	JHU03440.P036H10	52	75	50	69	58	2	0.103
1	13	55	ZNF747	JHU03839.P040H02	61	80	53	71	62	8	0.145
1	13	56	ZNF747	JHU03839.P040H02	62	83	53	71	56	9	0.214
1	13	57	CROCCP2	JHU03795.P040H06	249	296	51	69	57	198	3.982
1	13	58	CROCCP2	JHU03795.P040H06	239	289	51	70	59	188	3.712
1	13	59	SLC22A18AS	JHU03821.P040H10	47	70	52	69	57	-5	0.018
1	13	60	SLC22A18AS	JHU03821.P040H10	51	72	53	71	58	-2	0.017
1	13	61	Mouse-anti-biotin	Control	84	105	53	71	57	31	0.596
1	13	62	Mouse-anti-biotin	Control	79	105	54	74	61	25	0.508
1	14	1	TPD52L3	JHU00186.P002G02	55	75	57	74	60	-2	0.017
1	14	2	TPD52L3	JHU00186.P002G02	55	75	57	76	66	-2	-0.015
1	14	3	IRAK4	JHU00140.P002G06	91	113	55	72	60	36	0.683
1	14	4	IRAK4	JHU00140.P002G06	90	117	51	69	59	39	0.814
1	14	5	ND	JHU00123.P002G10	84	107	52	72	61	32	0.574
1	14	6	ND	JHU00123.P002G10	81	107	53	73	60	28	0.567
1	14	7	AGPAT4	JHU00484.P006G02	85	106	52	71	59	33	0.593
1	14	8	AGPAT4	JHU00484.P006G02	80	103	55	73	58	25	0.517
1	14	9	SCAND2P	JHU00490.P006G06	111	148	56	74	62	55	1.194
1	14	10	SCAND2P	JHU00490.P006G06	124	163	52	72	60	72	1.517
1	14	11	RTN2	JHU00556.P006G10	61	81	51	71	58	10	0.172
1	14	12	RTN2	JHU00556.P006G10	59	78	53	70	58	6	0.138
1	14	13	AZIN1	JHU00873.P010G02	486	502	53	71	60	433	7.183
1	14	14	AZIN1	JHU00873.P010G02	457	467	50	73	66	407	5.97
1	14	15	DNAH6	JHU00918.P010G06	54	75	56	77	68	-2	-0.029
1	14	16	DNAH6	JHU00918.P010G06	49	68	54	75	68	-5	-0.103
1	14	17	MRPS18A	JHU00924.P010G10	92	127	56	76	72	36	0.708
1	14	18	MRPS18A	JHU00924.P010G10	108	136	50	72	62	58	1.032
1	14	19	USP25	JHU29110.P014G02	85	112	50	69	62	35	0.694
1	14	20	USP25	JHU29110.P014G02	72	106	53	72	60	19	0.567
1	14	21	SNX3	JHU01329.P014G06	210	246	57	76	61	153	2.787
1	14	22	SNX3	JHU01329.P014G06	191	231	52	71	59	139	2.712
1	14	23	CMSS1	JHU01275.P014G10	315	387	51	73	64	264	4.906
1	14	24	CMSS1	JHU01275.P014G10	284	365	51	73	65	233	4.492
1	14	25	NALCN	JHU01724.P018G02	67	84	52	73	62	15	0.177
1	14	26	NALCN	JHU01724.P018G02	69	90	52	71	61	17	0.311
1	14	27	FIGF	JHU01664.P018G06	123	162	58	76	66	65	1.303
1	14	28	FIGF	JHU01664.P018G06	134	166	52	72	58	82	1.621
1	14	29	KJ900890	JHU01705.P018G10	216	259	49	70	59	167	3.203
1	14	30	KJ900890	JHU01705.P018G10	186	238	49	69	58	137	2.914
1	14	31	NPM1	JHU02070.P022G02	563	634	52	73	67	511	8.373
1	14	32	NPM1	JHU02070.P022G02	612	603	53	77	77	559	6.831
1	14	33	ND	JHU02025.P022G06	86	108	53	75	68	33	0.485
1	14	34	ND	JHU02025.P022G06	92	104	55	72	57	37	0.561
1	14	35	ND	JHU02079.P022G10	61	82	54	72	59	7	0.169
1	14	36	ND	JHU02079.P022G10	62	79	51	72	62	11	0.113
1	14	37	NAT9	JHU02458.P026G02	183	271	51	73	63	132	3.143
1	14	38	NAT9	JHU02458.P026G02	188	260	56	75	66	132	2.803
1	14	39	AIMP2	JHU02449.P026G06	250	317	59	79	68	191	3.5
1	14	40	AIMP2	JHU02449.P026G06	256	337	56	76	64	200	4.078
1	14	41	SNX6	JHU02476.P026G10	263	335	56	87	117	207	2.12
1	14	42	SNX6	JHU02476.P026G10	202	280	60	108	168	142	1.024
1	14	43	GABARAPL2	JHU02811.P030G02	123	162	53	74	60	70	1.467
1	14	44	GABARAPL2	JHU02811.P030G02	130	166	54	72	62	76	1.516
1	14	45	IFT81	JHU02821.P030G06	278	329	57	74	65	221	3.923
1	14	46	IFT81	JHU02821.P030G06	250	289	52	72	61	198	3.557
1	14	47	TSN	JHU02864.P030G10	291	371	57	75	60	234	4.933
1	14	48	TSN	JHU02864.P030G10	286	327	53	74	65	233	3.892
1	14	49	EFHC1	JHU03202.P034G02	184	224	54	73	62	130	2.435
1	14	50	EFHC1	JHU03202.P034G02	179	208	50	69	58	129	2.397
1	14	51	TYR	JHU03259.P034G06	70	85	51	70	59	19	0.254
1	14	52	TYR	JHU03259.P034G06	68	92	52	71	58	16	0.362
1	14	53	PRRC2B	JHU03219.P034G10	357	406	50	72	66	307	5.061
1	14	54	PRRC2B	JHU03219.P034G10	295	382	51	72	64	244	4.844
1	14	55	MLC1_frag	JHU03599.P038G02	60	84	53	73	65	7	0.169
1	14	56	MLC1_frag	JHU03599.P038G02	68	89	52	69	57	16	0.351
1	14	57	IMP3	JHU03587.P038G06	64	83	52	70	58	12	0.224
1	14	58	IMP3	JHU03587.P038G06	63	84	50	66	54	13	0.333
1	14	59	NICN1	JHU03606.P038G10	68	86	51	71	62	17	0.242
1	14	60	NICN1	JHU03606.P038G10	71	89	53	71	59	18	0.305
1	14	61	human IgG 1.5625ng/ul	Control	57	74	51	70	58	6	0.069
1	14	62	human IgG 1.5625ng/ul	Control	53	72	52	70	57	1	0.035
1	15	1	GSK3B	JHU00034.P001H02	93	120	53	73	61	40	0.77
1	15	2	GSK3B	JHU00034.P001H02	87	115	55	75	63	32	0.635
1	15	3	CLK3	JHU00021.P001H06	63	79	56	74	61	7	0.082
1	15	4	CLK3	JHU00021.P001H06	59	75	52	71	59	7	0.068
1	15	5	AK3	JHU00006.P001H10	152	197	53	73	62	99	2
1	15	6	AK3	JHU00006.P001H10	138	185	54	73	61	84	1.836
1	15	7	HIGD2A	JHU00427.P005H02	90	126	57	75	62	33	0.823
1	15	8	HIGD2A	JHU00427.P005H02	91	117	54	74	62	37	0.694
1	15	9	TGIF1	JHU00466.P005H06	65	87	58	75	63	7	0.19
1	15	10	TGIF1	JHU00466.P005H06	66	88	52	72	61	14	0.262
1	15	11	LDHB	JHU00433.P005H10	79	111	54	72	58	25	0.672
1	15	12	LDHB	JHU00433.P005H10	83	118	53	71	59	30	0.797
1	15	13	RNMTL1	JHU00840.P009H02	89	118	54	75	63	35	0.683
1	15	14	RNMTL1	JHU00840.P009H02	78	108	56	76	66	22	0.485
1	15	15	SLC16A1	JHU00844.P009H06	52	73	56	75	63	-4	-0.032
1	15	16	SLC16A1	JHU00844.P009H06	63	83	57	75	61	6	0.131
1	15	17	AFF4	JHU00770.P009H10	52	72	52	71	65	0	0.015
1	15	18	AFF4	JHU00770.P009H10	55	71	52	72	65	3	-0.015
1	15	19	RAB39B	JHU01209.P013H02	69	97	53	71	65	16	0.4
1	15	20	RAB39B	JHU01209.P013H02	70	101	53	72	61	17	0.475
1	15	21	PLEKHA7	JHU14037.P013H06	83	116	55	74	61	28	0.689
1	15	22	PLEKHA7	JHU14037.P013H06	88	112	54	73	60	34	0.65
1	15	23	TSPAN1	JHU01238.P013H10	216	279	54	73	60	162	3.433
1	15	24	TSPAN1	JHU01238.P013H10	205	263	53	75	65	152	2.892
1	15	25	ND	JHU01619.P017H02	425	450	59	84	77	366	4.753
1	15	26	ND	JHU01619.P017H02	387	404	59	82	73	328	4.411
1	15	27	WDR77	JHU01630.P017H06	182	243	59	79	69	123	2.377
1	15	28	WDR77	JHU01630.P017H06	181	228	52	69	58	129	2.741
1	15	29	EU794580.1_frag	JHU01631.P017H10	66	85	51	71	60	15	0.233
1	15	30	EU794580.1_frag	JHU01631.P017H10	65	81	51	71	59	14	0.169
1	15	31	CMTM2	JHU01941.P021H02	97	130	48	69	66	49	0.924
1	15	32	CMTM2	JHU01941.P021H02	107	139	53	77	75	54	0.827
1	15	33	SLC23A1	JHU02003.P021H06	107	142	55	74	60	52	1.133
1	15	34	SLC23A1	JHU02003.P021H06	93	119	57	74	57	36	0.789
1	15	35	METTL2A	JHU01979.P021H10	145	180	52	73	60	93	1.783
1	15	36	METTL2A	JHU01979.P021H10	153	249	50	72	62	103	2.855
1	15	37	TUBB4B	JHU02390.P025H02	177	232	53	73	60	124	2.65
1	15	38	TUBB4B	JHU02390.P025H02	176	230	58	77	68	118	2.25
1	15	39	PIN1	JHU02365.P025H06	114	147	57	74	58	57	1.259
1	15	40	PIN1	JHU02365.P025H06	99	140	53	73	61	46	1.098
1	15	41	ADIRF	JHU02313.P025H10	189	247	52	73	63	137	2.762
1	15	42	ADIRF	JHU02313.P025H10	198	233	54	77	65	144	2.4
1	15	43	TRIP13	JHU02782.P029H02	104	135	52	71	61	52	1.049
1	15	44	TRIP13	JHU02782.P029H02	109	145	53	73	62	56	1.161
1	15	45	ATRX	JHU02695.P029H06	120	159	52	71	59	68	1.492
1	15	46	ATRX	JHU02695.P029H06	111	149	56	74	61	55	1.23
1	15	47	IST1	JHU02737.P029H10	129	179	59	77	63	70	1.619
1	15	48	IST1	JHU02737.P029H10	152	194	56	76	64	96	1.844
1	15	49	CD83	JHU03091.P033H02	154	197	52	71	60	102	2.1
1	15	50	CD83	JHU03091.P033H02	153	208	50	68	57	103	2.456
1	15	51	HSPA13	JHU03153.P033H06	575	551	52	73	66	523	7.242
1	15	52	HSPA13	JHU03153.P033H06	565	538	52	76	78	513	5.923
1	15	53	SLC1A1	JHU03146.P033H10	68	93	52	77	77	16	0.208
1	15	54	SLC1A1	JHU03146.P033H10	84	111	53	75	66	31	0.545
1	15	55	ANAPC15	JHU03470.P037H02	513	525	54	78	72	459	6.208
1	15	56	ANAPC15	JHU03470.P037H02	575	568	55	76	68	520	7.235
1	15	57	PPP1CA	JHU03529.P037H06	69	93	53	73	62	16	0.323
1	15	58	PPP1CA	JHU03529.P037H06	78	98	50	70	60	28	0.467
1	15	59	FAM64A	JHU03495.P037H10	69	89	50	70	62	19	0.306
1	15	60	FAM64A	JHU03495.P037H10	76	93	50	70	62	26	0.371
1	15	61	Rabbit-anti-biotin	Control	58	80	51	71	63	7	0.143
1	15	62	Rabbit-anti-biotin	Control	47	71	51	69	56	-4	0.036
1	16	1	RHOA	JHU00274.P003G02	87	119	57	74	59	30	0.763
1	16	2	RHOA	JHU00274.P003G02	104	126	56	75	62	48	0.823
1	16	3	MPP1	JHU00240.P003G06	76	104	56	72	58	20	0.552
1	16	4	MPP1	JHU00240.P003G06	74	98	54	74	63	20	0.381
1	16	5	GABRA5	JHU00222.P003G10	68	84	52	74	70	16	0.143
1	16	6	GABRA5	JHU00222.P003G10	58	79	56	75	63	2	0.063
1	16	7	FGF7	JHU00609.P007G02	98	128	55	75	63	43	0.841
1	16	8	FGF7	JHU00609.P007G02	95	115	55	75	65	40	0.615
1	16	9	SLC25A20	JHU00659.P007G06	85	113	53	73	62	32	0.645
1	16	10	SLC25A20	JHU00659.P007G06	87	106	58	73	59	29	0.559
1	16	11	EMCN	JHU00603.P007G10	743	681	53	71	59	690	10.339
1	16	12	EMCN	JHU00603.P007G10	673	643	53	72	59	620	9.678
1	16	13	STAG3L4	JHU01001.P011G02	93	109	50	70	59	43	0.661
1	16	14	STAG3L4	JHU01001.P011G02	79	108	52	71	60	27	0.617
1	16	15	NDUFB3	JHU01020.P011G06	80	97	53	74	70	27	0.329
1	16	16	NDUFB3	JHU01020.P011G06	70	91	56	76	71	14	0.211
1	16	17	RNF11	JHU01040.P011G10	112	134	53	74	65	59	0.923
1	16	18	RNF11	JHU01040.P011G10	97	126	52	71	58	45	0.948
1	16	19	IGF2BP2	JHU01384.P015G02	120	158	55	73	66	65	1.288
1	16	20	IGF2BP2	JHU01384.P015G02	113	150	52	72	65	61	1.2
1	16	21	TM9SF4	JHU01432.P015G06	80	108	50	68	58	30	0.69
1	16	22	TM9SF4	JHU01432.P015G06	94	117	53	72	60	41	0.75
1	16	23	FAM104A	JHU01366.P015G10	128	176	58	75	60	70	1.683
1	16	24	FAM104A	JHU01366.P015G10	121	163	57	75	60	64	1.467
1	16	25	ND	JHU01804.P019G02	50	72	56	80	74	-6	-0.108
1	16	26	ND	JHU01804.P019G02	51	71	63	88	82	-12	-0.207
1	16	27	KJ901002_frag	JHU01779.P019G06	57	72	52	71	58	5	0.017
1	16	28	KJ901002_frag	JHU01779.P019G06	52	71	51	69	58	1	0.034
1	16	29	RFX4	JHU01800.P019G10	52	70	53	72	57	-1	-0.035
1	16	30	RFX4	JHU01800.P019G10	50	68	49	69	59	1	-0.017
1	16	31	NUDT22	JHU02170.P023G02	81	110	51	71	63	30	0.619
1	16	32	NUDT22	JHU02170.P023G02	94	112	52	73	61	42	0.639
1	16	33	PHYKPL	JHU02113.P023G06	159	194	55	73	59	104	2.051
1	16	34	PHYKPL	JHU02113.P023G06	155	185	54	72	56	101	2.018
1	16	35	ARPC1B	JHU02117.P023G10	300	309	54	74	63	246	3.73
1	16	36	ARPC1B	JHU02117.P023G10	244	285	55	75	62	189	3.387
1	16	37	SLC10A3	JHU02573.P027G02	101	134	54	72	58	47	1.069
1	16	38	SLC10A3	JHU02573.P027G02	109	136	54	71	59	55	1.102
1	16	39	AK074549.1_frag	JHU02572.P027G06	63	79	54	72	59	9	0.119
1	16	40	AK074549.1_frag	JHU02572.P027G06	60	77	52	73	60	8	0.067
1	16	41	NXT1	JHU02556.P027G10	213	282	49	70	61	164	3.475
1	16	42	NXT1	JHU02556.P027G10	210	276	52	72	63	158	3.238
1	16	43	ND	JHU02922.P031G02	119	146	50	69	60	69	1.283
1	16	44	ND	JHU02922.P031G02	122	151	52	71	60	70	1.333
1	16	45	NARG2	JHU02935.P031G06	52	70	55	73	60	-3	-0.05
1	16	46	NARG2	JHU02935.P031G06	59	77	56	73	60	3	0.067
1	16	47	RAB25	JHU02950.P031G10	93	116	55	75	65	38	0.631
1	16	48	RAB25	JHU02950.P031G10	85	105	53	74	65	32	0.477
1	16	49	MTMR9	JHU03325.P035G02	185	205	54	72	57	131	2.333
1	16	50	MTMR9	JHU03325.P035G02	163	198	51	70	59	112	2.169
1	16	51	NR1I2	JHU03327.P035G06	89	115	52	73	65	37	0.646
1	16	52	NR1I2	JHU03327.P035G06	90	115	53	77	79	37	0.481
1	16	53	CLEC7A	JHU03283.P035G10	169	214	53	72	58	116	2.448
1	16	54	CLEC7A	JHU03283.P035G10	158	190	52	73	62	106	1.887
1	16	55	KJ901885	JHU03716.P039G02	109	135	54	79	72	55	0.778
1	16	56	KJ901885	JHU03716.P039G02	112	137	54	79	74	58	0.784
1	16	57	PEX7	JHU03717.P039G06	86	214	49	68	57	37	2.561
1	16	58	PEX7	JHU03717.P039G06	93	119	53	71	59	40	0.814
1	16	59	ZCCHC10	JHU03742.P039G10	51	74	53	71	60	-2	0.05
1	16	60	ZCCHC10	JHU03742.P039G10	63	81	47	67	59	16	0.237
1	16	61	human IgG 6.25ng/ul	Control	51	72	49	70	59	2	0.034
1	16	62	human IgG 6.25ng/ul	Control	60	72	50	71	62	10	0.016
1	17	1	HKDC1_frag	JHU00138.P002H03	78	108	57	74	61	21	0.557
1	17	2	HKDC1_frag	JHU00138.P002H03	76	112	57	73	57	19	0.684
1	17	3	RIPK2	JHU00074.P002H07	106	131	53	71	56	53	1.071
1	17	4	RIPK2	JHU00074.P002H07	90	123	57	75	69	33	0.696
1	17	5	PPP2R5C	JHU00162.P002H11	62	78	56	77	70	6	0.014
1	17	6	PPP2R5C	JHU00162.P002H11	57	75	53	75	69	4	0
1	17	7	AMDHD2	JHU00485.P006H03	96	121	54	75	64	42	0.719
1	17	8	AMDHD2	JHU00485.P006H03	85	109	51	71	61	34	0.623
1	17	9	ZMAT4	JHU00572.P006H07	110	139	52	71	61	58	1.115
1	17	10	ZMAT4	JHU00572.P006H07	113	141	54	73	61	59	1.115
1	17	11	TMEM27	JHU00566.P006H11	56	71	52	72	61	4	-0.016
1	17	12	TMEM27	JHU00566.P006H11	55	73	52	70	60	3	0.05
1	17	13	WDFY3_frag	JHU00954.P010H03	168	200	51	69	61	117	2.148
1	17	14	WDFY3_frag	JHU00954.P010H03	156	210	51	71	64	105	2.172
1	17	15	CFHR1	JHU00893.P010H07	84	106	53	73	61	31	0.541
1	17	16	CFHR1	JHU00893.P010H07	77	95	57	77	73	20	0.247
1	17	17	RNF2	JHU00940.P010H11	214	257	56	75	66	158	2.758
1	17	18	RNF2	JHU00940.P010H11	176	238	56	76	67	120	2.418
1	17	19	CANT1	JHU01276.P014H03	92	125	52	70	57	40	0.965
1	17	20	CANT1	JHU01276.P014H03	106	131	52	71	59	54	1.017
1	17	21	BLVRA	JHU01265.P014H07	267	318	51	71	61	216	4.049
1	17	22	BLVRA	JHU01265.P014H07	216	307	50	73	65	166	3.6
1	17	23	KIF2C	JHU01302.P014H11	111	136	59	76	63	52	0.952
1	17	24	KIF2C	JHU01302.P014H11	110	143	56	71	56	54	1.286
1	17	25	PPIL2	JHU01700.P018H03	95	120	53	71	59	42	0.831
1	17	26	PPIL2	JHU01700.P018H03	97	122	53	74	63	44	0.762
1	17	27	SPPL3	JHU01723.P018H07	63	81	49	69	60	14	0.2
1	17	28	SPPL3	JHU01723.P018H07	58	76	50	71	59	8	0.085
1	17	29	BEST3_frag	JHU01639.P018H11	148	187	54	75	63	94	1.778
1	17	30	BEST3_frag	JHU01639.P018H11	132	180	55	75	64	77	1.641
1	17	31	SSX3	JHU02098.P022H03	237	277	53	71	60	184	3.433
1	17	32	SSX3	JHU02098.P022H03	259	278	51	71	59	208	3.508
1	17	33	PDCD2L	JHU02076.P022H07	1326	1131	60	86	106	1266	9.858
1	17	34	PDCD2L	JHU02076.P022H07	1337	1203	62	85	100	1275	11.18
1	17	35	INTS10	JHU02057.P022H11	55	71	57	81	72	-2	-0.139
1	17	36	INTS10	JHU02057.P022H11	53	74	55	74	62	-2	0
1	17	37	PRDX3	JHU02467.P026H03	1142	1084	58	78	68	1084	14.794
1	17	38	PRDX3	JHU02467.P026H03	1123	1098	55	75	64	1068	15.984
1	17	39	DIMT1	JHU02432.P026H07	94	126	52	74	62	42	0.839
1	17	40	DIMT1	JHU02432.P026H07	102	135	52	71	59	50	1.085
1	17	41	THAP4	JHU02482.P026H11	644	615	51	71	60	593	9.067
1	17	42	THAP4	JHU02482.P026H11	638	607	51	71	65	587	8.246
1	17	43	AJUBA	JHU02826.P030H03	78	99	51	70	60	27	0.483
1	17	44	AJUBA	JHU02826.P030H03	70	91	55	74	63	15	0.27
1	17	45	IGKC	JHU02823.P030H07	205	260	53	72	62	152	3.032
1	17	46	IGKC	JHU02823.P030H07	215	267	56	73	59	159	3.288
1	17	47	AKT1	JHU02787.P030H11	174	198	54	77	105	120	1.152
1	17	48	AKT1	JHU02787.P030H11	145	191	52	74	103	93	1.136
1	17	49	KCNIP2	JHU03218.P034H03	213	255	57	78	103	156	1.718
1	17	50	KCNIP2	JHU03218.P034H03	182	245	53	74	63	129	2.714
1	17	51	TM4SF19	JHU03255.P034H07	87	101	53	72	60	34	0.483
1	17	52	TM4SF19	JHU03255.P034H07	85	105	54	72	58	31	0.569
1	17	53	MRPL30	JHU03229.P034H11	109	144	53	73	61	56	1.164
1	17	54	MRPL30	JHU03229.P034H11	119	152	53	73	59	66	1.339
1	17	55	PHB2	JHU03612.P038H03	129	179	53	72	57	76	1.877
1	17	56	PHB2	JHU03612.P038H03	138	172	50	70	61	88	1.672
1	17	57	SF3B6	JHU03629.P038H07	70	87	51	68	56	19	0.339
1	17	58	SF3B6	JHU03629.P038H07	60	80	54	73	60	6	0.117
1	17	59	ND	JHU03563.P038H11	75	91	53	72	60	22	0.317
1	17	60	ND	JHU03563.P038H11	86	103	47	70	62	39	0.532
1	17	61	Biotin-BSA	Control	4081	3163	55	89	104	4026	29.558
1	17	62	Biotin-BSA	Control	3926	3183	58	90	109	3868	28.376
1	18	1	SFN	JHU00367.P004G03	297	335	57	75	62	240	4.194
1	18	2	SFN	JHU00367.P004G03	347	371	54	74	61	293	4.869
1	18	3	CBR1	JHU00305.P004G07	94	111	51	71	60	43	0.667
1	18	4	CBR1	JHU00305.P004G07	87	104	55	73	63	32	0.492
1	18	5	UROS	JHU00381.P004G11	55	76	57	74	61	-2	0.033
1	18	6	UROS	JHU00381.P004G11	59	81	57	77	63	2	0.063
1	18	7	SPC25	JHU00747.P008G03	107	127	55	75	62	52	0.839
1	18	8	SPC25	JHU00747.P008G03	102	121	53	73	62	49	0.774
1	18	9	NTAN1	JHU00723.P008G07	134	161	53	73	61	81	1.443
1	18	10	NTAN1	JHU00723.P008G07	144	173	54	74	60	90	1.65
1	18	11	ZMYM3	JHU00766.P008G11	231	246	51	70	59	180	2.983
1	18	12	ZMYM3	JHU00766.P008G11	221	255	53	71	62	168	2.968
1	18	13	TSPYL4_frag	JHU01143.P012G03	74	99	53	72	60	21	0.45
1	18	14	TSPYL4_frag	JHU01143.P012G03	70	86	52	73	64	18	0.203
1	18	15	ND	JHU01062.P012G07	77	94	52	72	59	25	0.373
1	18	16	ND	JHU01062.P012G07	69	98	52	71	59	17	0.458
1	18	17	TTC33	JHU01144.P012G11	60	82	49	69	57	11	0.228
1	18	18	TTC33	JHU01144.P012G11	55	77	54	73	62	1	0.065
1	18	19	PARL	JHU01502.P016G03	125	155	53	71	56	72	1.5
1	18	20	PARL	JHU01502.P016G03	118	149	53	72	60	65	1.283
1	18	21	CDC16	JHU01461.P016G07	55	76	54	72	60	1	0.067
1	18	22	CDC16	JHU01461.P016G07	53	72	53	73	63	0	-0.016
1	18	23	CNN3	JHU01463.P016G11	57	77	55	73	60	2	0.067
1	18	24	CNN3	JHU01463.P016G11	51	70	56	71	59	-5	-0.017
1	18	25	ND	JHU01907.P020G03	144	176	52	72	62	92	1.677
1	18	26	ND	JHU01907.P020G03	163	191	52	72	64	111	1.859
1	18	27	ND	JHU01883.P020G07	51	71	51	71	62	0	0
1	18	28	ND	JHU01883.P020G07	49	72	51	72	64	-2	0
1	18	29	RNF25	JHU01895.P020G11	136	169	52	72	61	84	1.59
1	18	30	RNF25	JHU01895.P020G11	140	160	52	74	61	88	1.41
1	18	31	NLN	JHU02260.P024G03	168	206	50	69	55	118	2.491
1	18	32	NLN	JHU02260.P024G03	194	225	52	73	63	142	2.413
1	18	33	ND	JHU02256.P024G07	51	78	58	84	102	-7	-0.059
1	18	34	ND	JHU02256.P024G07	53	71	62	92	108	-9	-0.194
1	18	35	ND	JHU02230.P024G11	77	99	55	75	63	22	0.381
1	18	36	ND	JHU02230.P024G11	78	104	57	75	63	21	0.46
1	18	37	ANKZF1	JHU02595.P028G03	83	111	57	76	66	26	0.53
1	18	38	ANKZF1	JHU02595.P028G03	99	117	57	80	70	42	0.529
1	18	39	TIMP1	JHU02676.P028G07	78	99	50	71	59	28	0.475
1	18	40	TIMP1	JHU02676.P028G07	76	99	52	72	60	24	0.45
1	18	41	DAP3	JHU02614.P028G11	175	213	55	76	65	120	2.108
1	18	42	DAP3	JHU02614.P028G11	162	202	51	72	61	111	2.131
1	18	43	BC033582.1_frag	JHU02977.P032G03	76	100	52	71	58	24	0.5
1	18	44	BC033582.1_frag	JHU02977.P032G03	73	97	51	71	59	22	0.441
1	18	45	RPL14	JHU03055.P032G07	106	133	56	73	62	50	0.968
1	18	46	RPL14	JHU03055.P032G07	93	121	55	73	60	38	0.8
1	18	47	CAPN3	JHU02030.P032G11	74	93	52	72	59	22	0.356
1	18	48	CAPN3	JHU02030.P032G11	74	99	52	75	103	22	0.233
1	18	49	CD74	JHU03378.P036G03	59	76	56	74	59	3	0.034
1	18	50	CD74	JHU03378.P036G03	55	71	57	75	61	-2	-0.066
1	18	51	ND	JHU03423.P036G07	57	72	52	71	58	5	0.017
1	18	52	ND	JHU03423.P036G07	53	78	55	72	59	-2	0.102
1	18	53	KJ905802	JHU03399.P036G11	49	71	51	71	61	-2	0
1	18	54	KJ905802	JHU03399.P036G11	56	76	52	73	62	4	0.048
1	18	55	TCP10L	JHU03826.P040G03	113	144	51	72	71	62	1.014
1	18	56	TCP10L	JHU03826.P040G03	138	716	54	72	71	84	9.07
1	18	57	MSMB	JHU03801.P040G07	82	98	52	68	55	30	0.545
1	18	58	MSMB	JHU03801.P040G07	78	101	52	71	60	26	0.5
1	18	59	ZNF44	JHU03838.P040G11	76	100	52	73	62	24	0.435
1	18	60	ZNF44	JHU03838.P040G11	67	85	50	71	62	17	0.226
1	18	61	human IgG 25ng/ul	Control	55	71	59	91	103	-4	-0.194
1	18	62	human IgG 25ng/ul	Control	52	72	60	99	126	-8	-0.214
1	19	1	RAB3D	JHU00258.P003H03	84	111	55	75	61	29	0.59
1	19	2	RAB3D	JHU00258.P003H03	89	111	53	73	63	36	0.603
1	19	3	AGTR1	JHU00193.P003H07	74	97	53	75	64	21	0.344
1	19	4	AGTR1	JHU00193.P003H07	67	90	53	72	61	14	0.295
1	19	5	KCNV1	JHU00234.P003H11	70	88	55	72	60	15	0.267
1	19	6	KCNV1	JHU00234.P003H11	65	87	56	75	61	9	0.197
1	19	7	RPS8	JHU00653.P007H03	70	92	54	81	106	16	0.104
1	19	8	RPS8	JHU00653.P007H03	78	95	53	80	106	25	0.142
1	19	9	FBXL3	JHU00607.P007H07	92	122	52	79	105	40	0.41
1	19	10	FBXL3	JHU00607.P007H07	98	124	53	71	56	45	0.946
1	19	11	VPS50	JHU00588.P007H11	94	134	51	69	56	43	1.161
1	19	12	VPS50	JHU00588.P007H11	111	144	53	71	59	58	1.237
1	19	13	KIZ	JHU16162.P011H03	84	108	55	74	62	29	0.548
1	19	14	KIZ	JHU16162.P011H03	78	107	50	72	61	28	0.574
1	19	15	TWSG1	JHU01052.P011H07	137	177	51	72	62	86	1.694
1	19	16	TWSG1	JHU01052.P011H07	130	161	52	71	61	78	1.475
1	19	17	PRPF40A_frag	JHU01031.P011H11	109	133	52	73	62	57	0.968
1	19	18	PRPF40A_frag	JHU01031.P011H11	104	131	50	69	58	54	1.069
1	19	19	BRINP1	JHU01364.P015H03	113	143	53	71	58	60	1.241
1	19	20	BRINP1	JHU01364.P015H03	144	165	52	70	57	92	1.667
1	19	21	ND	JHU01414.P015H07	92	111	52	70	56	40	0.732
1	19	22	ND	JHU01414.P015H07	98	118	53	71	59	45	0.797
1	19	23	PGS1	JHU01410.P015H11	88	112	53	71	57	35	0.719
1	19	24	PGS1	JHU01410.P015H11	81	101	52	71	59	29	0.508
1	19	25	PHF19	JHU01793.P019H03	68	91	50	70	57	18	0.368
1	19	26	PHF19	JHU01793.P019H03	68	87	52	72	61	16	0.246
1	19	27	ND	JHU01753.P019H07	53	76	56	73	57	-3	0.053
1	19	28	ND	JHU01753.P019H07	62	78	54	73	59	8	0.085
1	19	29	RSL24D1	JHU01744.P019H11	60	76	55	72	59	5	0.068
1	19	30	RSL24D1	JHU01744.P019H11	56	81	53	71	56	3	0.179
1	19	31	NABP2	JHU02172.P023H03	607	585	50	70	57	557	9.035
1	19	32	NABP2	JHU02172.P023H03	605	583	52	72	68	553	7.515
1	19	33	CAPRIN2_frag	JHU02122.P023H07	299	341	54	75	75	245	3.547
1	19	34	CAPRIN2_frag	JHU02122.P023H07	349	374	53	72	61	296	4.951
1	19	35	PMEL	JHU02187.P023H11	106	129	53	71	58	53	1
1	19	36	PMEL	JHU02187.P023H11	108	137	53	71	60	55	1.1
1	19	37	LGMN	JHU02545.P027H03	271	336	52	71	59	219	4.492
1	19	38	LGMN	JHU02545.P027H03	244	318	51	71	59	193	4.186
1	19	39	ANXA3	JHU02503.P027H07	306	348	53	72	59	253	4.678
1	19	40	ANXA3	JHU02503.P027H07	315	339	54	74	63	261	4.206
1	19	41	SERPINB6	JHU02570.P027H11	468	474	55	78	69	413	5.739
1	19	42	SERPINB6	JHU02570.P027H11	481	491	57	78	66	424	6.258
1	19	43	DCTN2	JHU02899.P031H03	326	348	58	77	64	268	4.234
1	19	44	DCTN2	JHU02899.P031H03	332	370	53	73	63	279	4.714
1	19	45	EBI3	JHU02905.P031H07	118	156	55	74	62	63	1.323
1	19	46	EBI3	JHU02905.P031H07	127	158	55	73	61	72	1.393
1	19	47	JAGN1	JHU02924.P031H11	75	96	50	69	58	25	0.466
1	19	48	JAGN1	JHU02924.P031H11	61	87	52	71	58	9	0.276
1	19	49	RP11-354P17.9_frag	JHU03315.P035H03	121	159	55	74	60	66	1.417
1	19	50	RP11-354P17.9_frag	JHU03315.P035H03	138	171	53	74	61	85	1.59
1	19	51	MIB1_frag	JHU03320.P035H07	69	87	50	70	60	19	0.283
1	19	52	MIB1_frag	JHU03320.P035H07	61	88	50	68	55	11	0.364
1	19	53	LDHAL6A	JHU03310.P035H11	95	114	50	70	60	45	0.733
1	19	54	LDHAL6A	JHU03310.P035H11	84	108	53	73	61	31	0.574
1	19	55	PSMA3	JHU03721.P039H03	621	624	53	72	58	568	9.517
1	19	56	PSMA3	JHU03721.P039H03	594	609	53	73	71	541	7.549
1	19	57	FAM218A	JHU03684.P039H07	60	78	57	75	62	3	0.048
1	19	58	FAM218A	JHU03684.P039H07	60	79	54	73	61	6	0.098
1	19	59	RPL11	JHU03724.P039H11	99	127	53	74	64	46	0.828
1	19	60	RPL11	JHU03724.P039H11	112	131	54	75	63	58	0.889
1	19	61	BSA	Control	117	157	54	75	64	63	1.281
1	19	62	BSA	Control	106	148	56	74	61	50	1.213
1	20	1	AAK1	JHU00003.P001G03	138	164	54	73	60	84	1.517
1	20	2	AAK1	JHU00003.P001G03	131	175	54	74	63	77	1.603
1	20	3	MBIP	JHU00049.P001G07	86	102	54	73	59	32	0.492
1	20	4	MBIP	JHU00049.P001G07	94	112	55	74	61	39	0.623
1	20	5	MAPK3	JHU00045.P001G11	252	280	58	78	64	194	3.156
1	20	6	MAPK3	JHU00045.P001G11	242	277	56	75	62	186	3.258
1	20	7	PAK4	JHU00442.P005G03	101	128	56	77	65	45	0.785
1	20	8	PAK4	JHU00442.P005G03	95	123	53	82	110	42	0.373
1	20	9	ATP6V1E2	JHU00394.P005G07	86	112	51	73	64	35	0.609
1	20	10	ATP6V1E2	JHU00394.P005G07	80	104	53	72	59	27	0.542
1	20	11	AKTIP	JHU00387.P005G11	74	92	53	73	60	21	0.317
1	20	12	AKTIP	JHU00387.P005G11	68	90	55	73	60	13	0.283
1	20	13	N6AMT1	JHU00823.P009G03	55	71	56	75	62	-1	-0.065
1	20	14	N6AMT1	JHU00823.P009G03	51	70	57	76	64	-6	-0.094
1	20	15	PPP2R5A	JHU05737.P009G07	53	74	57	76	62	-4	-0.032
1	20	16	PPP2R5A	JHU05737.P009G07	57	73	52	73	64	5	0
1	20	17	NDUFA4L2	JHU00825.P009G11	104	127	54	75	63	50	0.825
1	20	18	NDUFA4L2	JHU00825.P009G11	123	152	56	74	63	67	1.238
1	20	19	FRS3	JHU01178.P013G03	95	119	56	73	60	39	0.767
1	20	20	FRS3	JHU01178.P013G03	96	124	56	74	60	40	0.833
1	20	21	TMED3	JHU01235.P013G07	212	241	54	73	60	158	2.8
1	20	22	TMED3	JHU01235.P013G07	187	219	54	75	75	133	1.92
1	20	23	CSRP2BP	JHU01167.P013G11	119	150	57	75	73	62	1.027
1	20	24	CSRP2BP	JHU01167.P013G11	122	167	54	73	57	68	1.649
1	20	25	FXYD5	JHU01290.P017G03	431	483	54	74	60	377	6.817
1	20	26	FXYD5	JHU01290.P017G03	411	462	54	72	59	357	6.61
1	20	27	NECAP2	JHU01601.P017G07	322	379	57	73	58	265	5.276
1	20	28	NECAP2	JHU01601.P017G07	348	384	56	71	56	292	5.589
1	20	29	AIM2	JHU01541.P017G11	151	167	51	69	57	100	1.719
1	20	30	AIM2	JHU01541.P017G11	136	165	52	70	58	84	1.638
1	20	31	RAB39A	JHU01995.P021G03	86	107	52	70	57	34	0.649
1	20	32	RAB39A	JHU01995.P021G03	87	115	52	70	69	35	0.652
1	20	33	LRRIQ1	JHU01977.P021G07	66	91	54	74	72	12	0.236
1	20	34	LRRIQ1	JHU01977.P021G07	73	97	51	70	63	22	0.429
1	20	35	CPA1	JHU01943.P021G11	453	496	51	70	60	402	7.1
1	20	36	CPA1	JHU01943.P021G11	448	499	53	72	62	395	6.887
1	20	37	ELP3	JHU02338.P025G03	88	113	52	71	60	36	0.7
1	20	38	ELP3	JHU02338.P025G03	91	109	52	70	55	39	0.709
1	20	39	RPRM	JHU02374.P025G07	110	145	53	73	59	57	1.22
1	20	40	RPRM	JHU02374.P025G07	110	138	55	72	59	55	1.119
1	20	41	PSMD3	JHU02368.P025G11	131	161	57	76	65	74	1.308
1	20	42	PSMD3	JHU02368.P025G11	113	146	59	80	70	54	0.943
1	20	43	PDHA1	JHU02755.P029G03	158	187	56	73	59	102	1.932
1	20	44	PDHA1	JHU02755.P029G03	164	209	55	74	61	109	2.213
1	20	45	PHTF1	JHU02757.P029G07	85	99	51	72	58	34	0.466
1	20	46	PHTF1	JHU02757.P029G07	89	109	52	71	59	37	0.644
1	20	47	KDSR	JHU02727.P029G11	73	92	51	69	58	22	0.397
1	20	48	KDSR	JHU02727.P029G11	69	90	51	70	58	18	0.345
1	20	49	SPAG6	JHU03148.P033G03	69	95	53	72	57	16	0.404
1	20	50	SPAG6	JHU03148.P033G03	75	90	53	71	58	22	0.328
1	20	51	USP24	JHU03164.P033G07	179	231	51	70	58	128	2.776
1	20	52	USP24	JHU03164.P033G07	184	222	50	70	60	134	2.533
1	20	53	ZNF586	JHU03168.P033G11	52	73	52	71	61	0	0.033
1	20	54	ZNF586	JHU03168.P033G11	49	70	55	73	62	-6	-0.048
1	20	55	LOC79160	JHU03515.P037G03	105	134	52	72	63	53	0.984
1	20	56	LOC79160	JHU03515.P037G03	94	118	52	74	62	42	0.71
1	20	57	THEM6	JHU03480.P037G07	200	227	52	72	60	148	2.583
1	20	58	THEM6	JHU03480.P037G07	172	210	53	72	60	119	2.3
1	20	59	UBA5	JHU03542.P037G11	439	469	52	73	65	387	6.092
1	20	60	UBA5	JHU03542.P037G11	452	467	53	73	63	399	6.254
1	20	61	human IgG 100ng/ul	Control	56	76	52	71	58	4	0.086
1	20	62	human IgG 100ng/ul	Control	53	74	53	70	57	0	0.07
1	21	1	RIPK2	JHU00074.P004H03	94	128	54	74	63	40	0.857
1	21	2	RIPK2	JHU00074.P004H03	96	128	57	75	60	39	0.883
1	21	3	IFIT3	JHU00323.P004H07	573	546	57	76	61	516	7.705
1	21	4	IFIT3	JHU00323.P004H07	567	589	57	77	64	510	8
1	21	5	NFKBIA	JHU00339.P004H11	287	334	58	77	64	229	4.016
1	21	6	NFKBIA	JHU00339.P004H11	312	361	58	76	59	254	4.831
1	21	7	ATP6V0A2	JHU00681.P008H03	173	196	55	75	60	118	2.017
1	21	8	ATP6V0A2	JHU00681.P008H03	157	189	53	76	65	104	1.738
1	21	9	RELT	JHU00760.P008H07	61	81	51	70	59	10	0.186
1	21	10	RELT	JHU00760.P008H07	67	88	52	73	62	15	0.242
1	21	11	NEIL2	JHU00720.P008H11	187	242	53	74	63	134	2.667
1	21	12	NEIL2	JHU00720.P008H11	195	246	54	74	64	141	2.688
1	21	13	SCAMP3	JHU01123.P012H03	84	114	53	73	62	31	0.661
1	21	14	SCAMP3	JHU01123.P012H03	86	104	56	75	59	30	0.492
1	21	15	LYRM1	JHU01099.P012H07	84	102	53	74	58	31	0.483
1	21	16	LYRM1	JHU01099.P012H07	75	101	53	73	59	22	0.475
1	21	17	NXT2	JHU01107.P012H11	214	267	51	71	59	163	3.322
1	21	18	NXT2	JHU01107.P012H11	192	252	54	72	60	138	3
1	21	19	ND	JHU01451.P016H03	81	102	51	69	56	30	0.589
1	21	20	ND	JHU01451.P016H03	82	105	55	74	61	27	0.508
1	21	21	ND	JHU01445.P016H07	163	189	53	72	59	110	1.983
1	21	22	ND	JHU01445.P016H07	146	177	56	77	76	90	1.316
1	21	23	ERH	JHU01474.P016H11	57	74	52	72	59	5	0.034
1	21	24	ERH	JHU01474.P016H11	58	81	56	74	59	2	0.119
1	21	25	NCLN	JHU01880.P020H03	86	109	57	74	60	29	0.583
1	21	26	NCLN	JHU01880.P020H03	73	92	53	72	60	20	0.333
1	21	27	SLC35A1	JHU01902.P020H07	103	124	54	74	63	49	0.794
1	21	28	SLC35A1	JHU01902.P020H07	109	130	53	72	60	56	0.967
1	21	29	PARD6A	JHU01886.P020H11	94	128	51	71	58	43	0.983
1	21	30	PARD6A	JHU01886.P020H11	100	137	52	69	55	48	1.236
1	21	31	MRPS12	JHU02257.P024H03	80	102	52	71	60	28	0.517
1	21	32	MRPS12	JHU02257.P024H03	73	100	53	70	57	20	0.526
1	21	33	SUMO3	JHU02288.P024H07	143	188	56	73	58	87	1.983
1	21	34	SUMO3	JHU02288.P024H07	164	204	55	71	57	109	2.333
1	21	35	PSMD13	JHU02273.P024H11	125	162	55	72	59	70	1.525
1	21	36	PSMD13	JHU02273.P024H11	131	163	56	74	62	75	1.435
1	21	37	SPPL2B_frag	JHU02674.P028H03	90	116	52	70	58	38	0.793
1	21	38	SPPL2B_frag	JHU02674.P028H03	83	111	51	69	56	32	0.75
1	21	39	BCL7B	JHU02596.P028H07	669	629	55	74	62	614	8.952
1	21	40	BCL7B	JHU02596.P028H07	626	611	53	72	59	573	9.136
1	21	41	UQCR11	JHU02684.P028H11	225	284	52	71	57	173	3.737
1	21	42	UQCR11	JHU02684.P028H11	218	271	56	74	63	162	3.127
1	21	43	ERP27	JHU03011.P032H03	564	590	58	78	63	506	8.127
1	21	44	ERP27	JHU03011.P032H03	543	563	54	75	61	489	8
1	21	45	LYG1	JHU03027.P032H07	124	161	52	73	59	72	1.492
1	21	46	LYG1	JHU03027.P032H07	127	166	50	69	57	77	1.702
1	21	47	BLOC1S6	JHU03045.P032H11	208	241	52	70	60	156	2.85
1	21	48	BLOC1S6	JHU03045.P032H11	204	254	52	71	58	152	3.155
1	21	49	PNMAL1_frag	JHU03389.P036H03	61	76	53	70	56	8	0.107
1	21	50	PNMAL1_frag	JHU03389.P036H03	58	82	52	71	59	6	0.186
1	21	51	DTWD1	JHU03385.P036H07	57	74	52	72	59	5	0.034
1	21	52	DTWD1	JHU03385.P036H07	56	75	52	71	58	4	0.069
1	21	53	UTP4	JHU03382.P036H11	51	70	52	71	59	-1	-0.017
1	21	54	UTP4	JHU03382.P036H11	55	74	54	75	64	1	-0.016
1	21	55	PLA2G4D	JHU03808.P040H03	136	172	53	71	59	83	1.712
1	21	56	PLA2G4D	JHU03808.P040H03	139	180	52	72	61	87	1.77
1	21	57	C3orf64	JHU03767.P040H07	48	70	53	73	61	-5	-0.049
1	21	58	C3orf64	JHU03767.P040H07	58	75	53	72	59	5	0.051
1	21	59	ZMYM6NB	JHU03837.P040H11	54	73	55	75	62	-1	-0.032
1	21	60	ZMYM6NB	JHU03837.P040H11	53	70	52	74	62	1	-0.065
1	21	61	Anti-human IgA	Control	53	71	52	71	58	1	0
1	21	62	Anti-human IgA	Control	58	78	54	72	58	4	0.103
1	22	1	GRK6	JHU00136.P002G03	63	86	53	74	63	10	0.19
1	22	2	GRK6	JHU00136.P002G03	70	90	58	75	61	12	0.246
1	22	3	SYF2	JHU01332.P002G07	54	74	59	78	64	-5	-0.062
1	22	4	SYF2	JHU01332.P002G07	61	77	58	78	69	3	-0.014
1	22	5	PPP1R14A	JHU00157.P002G11	220	259	58	75	63	162	2.921
1	22	6	PPP1R14A	JHU00157.P002G11	209	246	59	74	55	150	3.127
1	22	7	ND	JHU00488.P006G03	61	83	57	77	67	4	0.09
1	22	8	ND	JHU00488.P006G03	63	83	54	75	70	9	0.114
1	22	9	FIBIN	JHU00530.P006G07	66	88	57	83	84	9	0.06
1	22	10	FIBIN	JHU00530.P006G07	52	72	52	72	61	0	0
1	22	11	GINM1	JHU00493.P006G11	59	79	55	73	60	4	0.1
1	22	12	GINM1	JHU00493.P006G11	55	75	53	73	63	2	0.032
1	22	13	CTC1	JHU00880.P010G03	85	121	53	71	58	32	0.862
1	22	14	CTC1	JHU00880.P010G03	92	115	54	72	57	38	0.754
1	22	15	IGHG1	JHU00912.P010G07	221	273	56	74	58	165	3.431
1	22	16	IGHG1	JHU00912.P010G07	218	261	52	72	58	166	3.259
1	22	17	SCG3	JHU00944.P010G11	308	350	53	72	60	255	4.633
1	22	18	SCG3	JHU00944.P010G11	303	338	51	70	56	252	4.786
1	22	19	USP48_frag	JHU01342.P014G03	68	93	47	68	57	21	0.439
1	22	20	USP48_frag	JHU01342.P014G03	72	94	51	71	57	21	0.404
1	22	21	CD58	JHU01279.P014G07	85	112	53	71	58	32	0.707
1	22	22	CD58	JHU01279.P014G07	87	105	53	73	59	34	0.542
1	22	23	EXO1	JHU01287.P014G11	102	125	53	73	63	49	0.825
1	22	24	EXO1	JHU01287.P014G11	96	126	52	75	64	44	0.797
1	22	25	NIFK	JHU01689.P018G03	57	79	52	71	59	5	0.136
1	22	26	NIFK	JHU01689.P018G03	62	82	53	71	58	9	0.19
1	22	27	CDCA7	JHU01654.P018G07	61	80	51	71	59	10	0.153
1	22	28	CDCA7	JHU01654.P018G07	60	78	54	73	62	6	0.081
1	22	29	ND	JHU01720.P018G11	422	451	53	74	62	369	6.081
1	22	30	ND	JHU01720.P018G11	401	436	54	73	63	347	5.762
1	22	31	HNRNPC	JHU02055.P022G03	367	437	53	73	63	314	5.778
1	22	32	HNRNPC	JHU02055.P022G03	391	438	53	73	59	338	6.186
1	22	33	CD70	JHU14631.P022G07	112	145	56	74	59	56	1.203
1	22	34	CD70	JHU14631.P022G07	112	145	55	72	57	57	1.281
1	22	35	RUVBL1	JHU02091.P022G11	54	75	55	73	62	-1	0.032
1	22	36	RUVBL1	JHU02091.P022G11	54	73	54	73	63	0	0
1	22	37	ND	JHU02455.P026G03	53	74	53	73	61	0	0.016
1	22	38	ND	JHU02455.P026G03	56	77	52	70	58	4	0.121
1	22	39	ZSCAN32	JHU02494.P026G07	243	282	56	75	61	187	3.393
1	22	40	ZSCAN32	JHU02494.P026G07	257	303	57	76	64	200	3.547
1	22	41	ND	JHU02490.P026G11	63	79	56	76	64	7	0.047
1	22	42	ND	JHU02490.P026G11	63	78	54	73	62	9	0.081
1	22	43	TOR3A	JHU02862.P030G03	155	195	56	76	62	99	1.919
1	22	44	TOR3A	JHU02862.P030G03	153	197	57	77	61	96	1.967
1	22	45	LDB2	JHU02828.P030G07	210	257	52	76	70	158	2.586
1	22	46	LDB2	JHU02828.P030G07	211	253	50	72	64	161	2.828
1	22	47	SEC11A	JHU02851.P030G11	123	156	54	76	75	69	1.067
1	22	48	SEC11A	JHU02851.P030G11	129	151	52	71	62	77	1.29
1	22	49	DDX39A	JHU03196.P034G03	49	72	53	72	58	-4	0
1	22	50	DDX39A	JHU03196.P034G03	55	75	54	74	58	1	0.017
1	22	51	CDC42SE1	JHU03185.P034G07	56	76	57	75	61	-1	0.016
1	22	52	CDC42SE1	JHU03185.P034G07	64	82	51	72	60	13	0.167
1	22	53	C8orf22	JHU03182.P034G11	73	97	53	71	58	20	0.448
1	22	54	C8orf22	JHU03182.P034G11	73	98	56	73	60	17	0.417
1	22	55	BC013069.1_frag	JHU03565.P038G03	87	114	53	73	61	34	0.672
1	22	56	BC013069.1_frag	JHU03565.P038G03	95	115	52	73	62	43	0.677
1	22	57	KJ902259	JHU03622.P038G07	205	259	53	76	68	152	2.691
1	22	58	KJ902259	JHU03622.P038G07	238	272	55	75	60	183	3.283
1	22	59	KJ906227	JHU03573.P038G11	699	695	54	74	59	645	10.525
1	22	60	KJ906227	JHU03573.P038G11	681	658	53	73	61	628	9.59
1	22	61	Human IgM	Control	62	79	54	75	62	8	0.065
1	22	62	Human IgM	Control	50	67	54	74	61	-4	-0.115
1	23	1	PRMT2	JHU00072.P001H04	756	683	55	75	63	701	9.651
1	23	2	PRMT2	JHU00072.P001H04	735	694	59	76	62	676	9.968
1	23	3	SYK	JHU00084.P001H08	70	95	60	79	68	10	0.235
1	23	4	SYK	JHU00084.P001H08	75	99	58	80	72	17	0.264
1	23	5	ND	JHU00027.P001H12	50	68	56	75	61	-6	-0.115
1	23	6	ND	JHU00027.P001H12	57	71	57	72	55	0	-0.018
1	23	7	RPLP1	JHU00457.P005H04	191	288	55	80	79	136	2.633
1	23	8	RPLP1	JHU00457.P005H04	186	278	59	89	92	127	2.054
1	23	9	GLOD4	JHU00421.P005H08	142	234	62	88	88	80	1.659
1	23	10	GLOD4	JHU00421.P005H08	193	252	57	80	80	136	2.15
1	23	11	ND	JHU00440.P005H12	59	78	56	74	60	3	0.067
1	23	12	ND	JHU00440.P005H12	51	74	55	73	58	-4	0.017
1	23	13	RMND5A	JHU00839.P009H04	52	69	54	70	57	-2	-0.018
1	23	14	RMND5A	JHU00839.P009H04	53	74	55	72	58	-2	0.034
1	23	15	CPLX3	JHU00793.P009H08	130	185	58	77	64	72	1.688
1	23	16	CPLX3	JHU00793.P009H08	141	175	58	75	58	83	1.724
1	23	17	DAZAP1	JHU00796.P009H12	66	81	57	76	62	9	0.081
1	23	18	DAZAP1	JHU00796.P009H12	73	89	52	71	59	21	0.305
1	23	19	VPS45	JHU01244.P013H04	73	110	52	74	61	21	0.59
1	23	20	VPS45	JHU01244.P013H04	104	127	51	70	57	53	1
1	23	21	SUB1	JHU01230.P013H08	92	133	54	72	58	38	1.052
1	23	22	SUB1	JHU01230.P013H08	95	132	56	75	64	39	0.891
1	23	23	SLC38A1	JHU01225.P013H12	66	87	53	74	63	13	0.206
1	23	24	SLC38A1	JHU01225.P013H12	69	89	51	71	60	18	0.3
1	23	25	DEDD	JHU01569.P017H04	61	75	56	73	58	5	0.034
1	23	26	DEDD	JHU01569.P017H04	60	78	52	70	55	8	0.145
1	23	27	RNF111_frag	JHU01610.P017H08	86	114	52	69	53	34	0.849
1	23	28	RNF111_frag	JHU01610.P017H08	85	100	52	72	60	33	0.467
1	23	29	ND	JHU01599.P017H12	199	248	55	74	60	144	2.9
1	23	30	ND	JHU01599.P017H12	214	273	57	76	66	157	2.985
1	23	31	XM_008974131.2_frag	JHU02004.P021H04	108	148	55	75	66	53	1.106
1	23	32	XM_008974131.2_frag	JHU02004.P021H04	111	154	54	75	63	57	1.254
1	23	33	CRYAB	JHU01945.P021H08	560	634	54	74	59	506	9.492
1	23	34	CRYAB	JHU01945.P021H08	568	600	53	71	57	515	9.281
1	23	35	ND	JHU01930.P021H12	180	223	57	76	63	123	2.333
1	23	36	ND	JHU01930.P021H12	181	237	55	75	63	126	2.571
1	23	37	GPAA1	JHU02342.P025H04	71	101	55	73	58	16	0.483
1	23	38	GPAA1	JHU02342.P025H04	77	94	55	74	58	22	0.345
1	23	39	ALS2	JHU16061.P025H08	139	174	56	74	59	83	1.695
1	23	40	ALS2	JHU16061.P025H08	121	176	57	76	63	64	1.587
1	23	41	NUDT2	JHU02362.P025H12	549	536	57	76	61	492	7.541
1	23	42	NUDT2	JHU02362.P025H12	579	561	58	77	64	521	7.563
1	23	43	HNRNPK	JHU02733.P029H04	128	163	57	75	62	71	1.419
1	23	44	HNRNPK	JHU02733.P029H04	133	166	53	76	69	80	1.304
1	23	45	KXD1	JHU02703.P029H08	237	310	52	76	70	185	3.343
1	23	46	KXD1	JHU02703.P029H08	240	289	54	80	79	186	2.646
1	23	47	ENY2	JHU02723.P029H12	52	76	53	76	73	-1	0
1	23	48	ENY2	JHU02723.P029H12	56	74	53	71	59	3	0.051
1	23	49	CCDC54	JHU03089.P033H04	78	111	53	73	59	25	0.644
1	23	50	CCDC54	JHU03089.P033H04	97	122	53	75	61	44	0.77
1	23	51	TMX1	JHU03163.P033H08	259	313	51	71	58	208	4.172
1	23	52	TMX1	JHU03163.P033H08	268	309	50	69	56	218	4.286
1	23	53	TCEB2	JHU03155.P033H12	54	75	52	71	57	2	0.07
1	23	54	TCEB2	JHU03155.P033H12	52	73	53	71	59	-1	0.034
1	23	55	LAMA4	JHU03507.P037H04	56	77	52	71	58	4	0.103
1	23	56	LAMA4	JHU03507.P037H04	61	80	52	72	61	9	0.131
1	23	57	USP10	JHU03544.P037H08	100	140	53	76	67	47	0.955
1	23	58	USP10	JHU03544.P037H08	113	135	54	78	71	59	0.803
1	23	59	AGT	JHU03461.P037H12	150	201	51	74	64	99	1.984
1	23	60	AGT	JHU03461.P037H12	133	184	54	74	62	79	1.774
1	23	61	Mouse IgM	Control	55	70	54	73	62	1	-0.048
1	23	62	Mouse IgM	Control	58	77	54	73	60	4	0.067
1	24	1	RAB8B	JHU00261.P003G04	67	83	57	75	61	10	0.131
1	24	2	RAB8B	JHU00261.P003G04	72	90	56	75	62	16	0.242
1	24	3	GPR183	JHU00213.P003G08	68	94	58	75	63	10	0.302
1	24	4	GPR183	JHU00213.P003G08	79	96	60	79	66	19	0.258
1	24	5	NCK2	JHU00243.P003G12	64	86	56	75	60	8	0.183
1	24	6	NCK2	JHU00243.P003G12	66	87	56	72	56	10	0.268
1	24	7	ND	JHU00661.P007G04	94	135	59	77	63	35	0.921
1	24	8	ND	JHU00661.P007G04	105	137	58	83	78	47	0.692
1	24	9	CYBB	JHU00597.P007G08	94	122	55	74	60	39	0.8
1	24	10	CYBB	JHU00597.P007G08	95	124	55	78	75	40	0.613
1	24	11	HAVCR2	JHU00615.P007G12	119	150	52	72	59	67	1.322
1	24	12	HAVCR2	JHU00615.P007G12	105	152	53	72	59	52	1.356
1	24	13	RALBP1	JHU01036.P011G04	70	89	53	72	58	17	0.293
1	24	14	RALBP1	JHU01036.P011G04	65	87	53	72	60	12	0.25
1	24	15	SSBP2	JHU01049.P011G08	325	372	54	75	62	271	4.79
1	24	16	SSBP2	JHU01049.P011G08	281	340	56	76	62	225	4.258
1	24	17	MAGEA4	JHU01014.P011G12	337	375	55	73	57	282	5.298
1	24	18	MAGEA4	JHU01014.P011G12	299	340	55	75	60	244	4.417
1	24	19	FNTB	JHU01368.P015G04	303	391	56	76	64	247	4.922
1	24	20	FNTB	JHU01368.P015G04	321	386	53	74	61	268	5.115
1	24	21	SNAP25	JHU01227.P015G08	345	398	52	71	58	293	5.638
1	24	22	SNAP25	JHU01227.P015G08	297	355	52	72	61	245	4.639
1	24	23	SFT2D1	JHU01421.P015G12	61	82	51	70	57	10	0.211
1	24	24	SFT2D1	JHU01421.P015G12	65	87	53	70	57	12	0.298
1	24	25	GMCL1P1	JHU01768.P019G04	67	85	51	70	55	16	0.273
1	24	26	GMCL1P1	JHU01768.P019G04	59	79	51	69	54	8	0.185
1	24	27	ND	JHU01781.P019G08	83	104	53	71	55	30	0.6
1	24	28	ND	JHU01781.P019G08	81	105	53	72	57	28	0.579
1	24	29	NDFIP2	JHU01790.P019G12	78	102	54	71	57	24	0.544
1	24	30	NDFIP2	JHU01790.P019G12	94	104	54	75	63	40	0.46
1	24	31	HLA-DPB1	JHU02150.P023G04	179	230	52	71	57	127	2.789
1	24	32	HLA-DPB1	JHU02150.P023G04	175	216	54	74	60	121	2.367
1	24	33	NFYB	JHU02168.P023G08	80	104	51	71	60	29	0.55
1	24	34	NFYB	JHU02168.P023G08	86	108	52	72	58	34	0.621
1	24	35	SMPD2	JHU02189.P023G12	108	134	53	74	63	55	0.952
1	24	36	SMPD2	JHU02189.P023G12	91	121	56	74	61	35	0.77
1	24	37	CALCOCO1	JHU02514.P027G04	206	252	53	71	56	153	3.232
1	24	38	CALCOCO1	JHU02514.P027G04	214	261	56	73	57	158	3.298
1	24	39	DNAJB1	JHU02523.P027G08	51	74	51	70	55	0	0.073
1	24	40	DNAJB1	JHU02523.P027G08	53	70	53	73	59	0	-0.051
1	24	41	ADI1	JHU02498.P027G12	400	445	52	73	58	348	6.414
1	24	42	ADI1	JHU02498.P027G12	418	470	59	77	61	359	6.443
1	24	43	FAM50A	JHU02909.P031G04	135	160	55	74	59	80	1.458
1	24	44	FAM50A	JHU02909.P031G04	136	167	54	73	60	82	1.567
1	24	45	PTP4A1	JHU02949.P031G08	242	292	57	75	60	185	3.617
1	24	46	PTP4A1	JHU02949.P031G08	230	264	53	76	63	177	2.984
1	24	47	STMN1	JHU02959.P031G12	66	76	52	73	63	14	0.048
1	24	48	STMN1	JHU02959.P031G12	53	73	54	73	61	-1	0
1	24	49	PQLC3	JHU03334.P035G04	101	135	56	74	60	45	1.017
1	24	50	PQLC3	JHU03334.P035G04	104	137	52	73	60	52	1.067
1	24	51	SCGB3A2	JHU03341.P035G08	199	251	53	73	60	146	2.967
1	24	52	SCGB3A2	JHU03341.P035G08	205	249	50	70	55	155	3.255
1	24	53	WAPAL	JHU03355.P035G12	69	91	51	72	58	18	0.328
1	24	54	WAPAL	JHU03355.P035G12	84	102	51	69	56	33	0.589
1	24	55	KJ901593	JHU03709.P039G04	68	89	51	70	58	17	0.328
1	24	56	KJ901593	JHU03709.P039G04	63	87	51	72	61	12	0.246
1	24	57	TNNI2	JHU03735.P039G08	63	86	52	73	61	11	0.213
1	24	58	TNNI2	JHU03735.P039G08	70	87	54	76	67	16	0.164
1	24	59	GCG	JHU03687.P039G12	114	139	53	72	59	61	1.136
1	24	60	GCG	JHU03687.P039G12	84	120	52	74	60	32	0.767
1	24	61	Buffer	Control	51	67	57	75	69	-6	-0.116
1	24	62	Buffer	Control	48	62	57	73	60	-9	-0.183
1	25	1	ARL8B	JHU00201.P003H04	113	146	57	76	63	56	1.111
1	25	2	ARL8B	JHU00201.P003H04	117	153	54	73	60	63	1.333
1	25	3	EDNRB	JHU00217.P003H08	92	110	56	75	62	36	0.565
1	25	4	EDNRB	JHU00217.P003H08	85	108	52	73	61	33	0.574
1	25	5	RCVRN	JHU00272.P003H12	65	86	53	74	61	12	0.197
1	25	6	RCVRN	JHU00272.P003H12	64	84	59	76	59	5	0.136
1	25	7	RPS6	JHU00651.P007H04	76	95	59	77	61	17	0.295
1	25	8	RPS6	JHU00651.P007H04	72	87	57	76	62	15	0.177
1	25	9	PRUNE2	JHU00637.P007H08	188	233	55	73	59	133	2.712
1	25	10	PRUNE2	JHU00637.P007H08	166	209	54	74	61	112	2.213
1	25	11	LTBR	JHU00625.P007H12	114	140	53	70	56	61	1.25
1	25	12	LTBR	JHU00625.P007H12	115	146	53	72	56	62	1.321
1	25	13	CHCHD3	JHU00985.P011H04	58	80	55	74	61	3	0.098
1	25	14	CHCHD3	JHU00985.P011H04	57	81	53	73	59	4	0.136
1	25	15	SEPT10	JHU00961.P011H08	95	116	53	72	57	42	0.772
1	25	16	SEPT10	JHU00961.P011H08	76	109	55	73	58	21	0.621
1	25	17	ROPN1B	JHU01041.P011H12	72	98	54	72	57	18	0.456
1	25	18	ROPN1B	JHU01041.P011H12	75	97	53	70	56	22	0.482
1	25	19	GDPD5	JHU01374.P015H04	255	296	52	70	57	203	3.965
1	25	20	GDPD5	JHU01374.P015H04	278	297	53	73	60	225	3.733
1	25	21	ZNF394	JHU01440.P015H08	94	118	52	71	57	42	0.825
1	25	22	ZNF394	JHU01440.P015H08	97	132	51	69	56	46	1.125
1	25	23	STX10	JHU01427.P015H12	321	382	52	70	54	269	5.778
1	25	24	STX10	JHU01427.P015H12	323	369	51	70	58	272	5.155
1	25	25	ND	JHU01771.P019H04	61	78	50	69	56	11	0.161
1	25	26	ND	JHU01771.P019H04	57	74	52	71	57	5	0.053
1	25	27	ND	JHU01757.P019H08	114	142	53	72	59	61	1.186
1	25	28	ND	JHU01757.P019H08	101	131	51	69	57	50	1.088
1	25	29	ND	JHU01816.P019H12	51	69	52	71	61	-1	-0.033
1	25	30	ND	JHU01816.P019H12	51	73	53	72	60	-2	0.017
1	25	31	HMGN2_frag	JHU02151.P023H04	57	74	58	82	75	-1	-0.107
1	25	32	HMGN2_frag	JHU02151.P023H04	50	66	55	78	69	-5	-0.174
1	25	33	LXN	JHU02163.P023H08	114	139	56	78	70	58	0.871
1	25	34	LXN	JHU02163.P023H08	135	151	53	74	62	82	1.242
1	25	35	FDFT1	JHU02141.P023H12	293	338	54	73	60	239	4.417
1	25	36	FDFT1	JHU02141.P023H12	322	332	52	69	57	270	4.614
1	25	37	DPH2	JHU02524.P027H04	51	98	59	122	190	-8	-0.126
1	25	38	DPH2	JHU02524.P027H04	67	109	58	105	159	9	0.025
1	25	39	PSMB7	JHU02562.P027H08	66	79	57	105	159	9	-0.164
1	25	40	PSMB7	JHU02562.P027H08	59	77	51	73	60	8	0.067
1	25	41	ADI1	JHU02498.P027H12	645	628	52	74	62	593	8.935
1	25	42	ADI1	JHU02498.P027H12	579	601	52	72	57	527	9.281
1	25	43	CDC42EP3	JHU02893.P031H04	223	262	53	75	63	170	2.968
1	25	44	CDC42EP3	JHU02893.P031H04	213	264	57	74	60	156	3.167
1	25	45	MYL6	JHU02934.P031H08	62	78	56	75	62	6	0.048
1	25	46	MYL6	JHU02934.P031H08	55	71	55	74	59	0	-0.051
1	25	47	ASAH1	JHU02887.P031H12	79	97	53	74	63	26	0.365
1	25	48	ASAH1	JHU02887.P031H12	80	93	52	73	63	28	0.317
1	25	49	U2AF1L4	JHU03353.P035H04	88	105	52	72	58	36	0.569
1	25	50	U2AF1L4	JHU03353.P035H04	82	106	53	73	59	29	0.559
1	25	51	C10orf32	JHU03269.P035H08	113	141	58	78	64	55	0.984
1	25	52	C10orf32	JHU03269.P035H08	114	138	56	75	61	58	1.033
1	25	53	ARV1	JHU03267.P035H12	110	129	54	74	61	56	0.902
1	25	54	ARV1	JHU03267.P035H12	100	133	48	69	59	52	1.085
1	25	55	UBA6	JHU04218.P039H04	98	122	52	72	60	46	0.833
1	25	56	UBA6	JHU04218.P039H04	87	119	52	73	60	35	0.767
1	25	57	CAPS	JHU03670.P039H08	57	78	52	74	62	5	0.065
1	25	58	CAPS	JHU03670.P039H08	57	73	51	70	59	6	0.051
1	25	59	ANKRD7	JHU03648.P039H12	137	170	53	70	57	84	1.754
1	25	60	ANKRD7	JHU03648.P039H12	119	150	57	76	63	62	1.175
1	25	61	H1	Control	194	221	63	100	283	131	0.428
1	25	62	H1	Control	202	211	62	86	80	140	1.563
1	26	1	COL4A3BP	JHU00022.P001G04	769	694	55	75	63	714	9.825
1	26	2	COL4A3BP	JHU00022.P001G04	799	742	54	74	61	745	10.951
1	26	3	CKS2	JHU00020.P001G08	145	174	56	74	60	89	1.667
1	26	4	CKS2	JHU00020.P001G08	123	156	54	75	64	69	1.266
1	26	5	CRK	JHU00023.P001G12	203	226	55	75	61	148	2.475
1	26	6	CRK	JHU00023.P001G12	204	237	59	76	60	145	2.683
1	26	7	YEATS4	JHU06332.P005G04	184	229	58	76	59	126	2.593
1	26	8	YEATS4	JHU06332.P005G04	171	205	58	75	60	113	2.167
1	26	9	CHI3L1	JHU00408.P005G08	71	93	53	71	57	18	0.386
1	26	10	CHI3L1	JHU00408.P005G08	79	102	53	72	59	26	0.508
1	26	11	RPS15A	JHU00458.P005G12	62	89	53	72	60	9	0.283
1	26	12	RPS15A	JHU00458.P005G12	67	85	57	75	60	10	0.167
1	26	13	NKD2	JHU00826.P009G04	53	70	55	75	62	-2	-0.081
1	26	14	NKD2	JHU00826.P009G04	58	73	54	74	62	4	-0.016
1	26	15	KLHL1	JHU00816.P009G08	71	85	55	73	56	16	0.214
1	26	16	KLHL1	JHU00816.P009G08	71	92	54	73	56	17	0.339
1	26	17	EFEMP1	JHU00801.P009G12	163	199	56	74	61	107	2.049
1	26	18	EFEMP1	JHU00801.P009G12	164	201	54	70	57	110	2.298
1	26	19	C11orf54	JHU01160.P013G04	264	336	51	70	60	213	4.433
1	26	20	C11orf54	JHU01160.P013G04	258	305	53	73	61	205	3.803
1	26	21	RBBP9	JHU01211.P013G08	524	512	55	72	59	469	7.458
1	26	22	RBBP9	JHU01211.P013G08	470	482	53	70	55	417	7.491
1	26	23	SNAP25	JHU01227.P013G12	232	285	54	72	57	178	3.737
1	26	24	SNAP25	JHU01227.P013G12	219	272	50	68	57	169	3.579
1	26	25	BAMBI	JHU01547.P017G04	62	86	49	67	55	13	0.345
1	26	26	BAMBI	JHU01547.P017G04	59	81	52	71	57	7	0.175
1	26	27	GLYAT	JHU01584.P017G08	99	138	53	71	58	46	1.155
1	26	28	GLYAT	JHU01584.P017G08	114	145	52	71	60	62	1.233
1	26	29	DERL2	JHU03677.P017G12	70	88	53	70	55	17	0.327
1	26	30	DERL2	JHU03677.P017G12	68	91	55	75	63	13	0.254
1	26	31	CD33	JHU01938.P021G04	76	103	57	78	68	19	0.368
1	26	32	CD33	JHU01938.P021G04	69	88	59	85	76	10	0.039
1	26	33	FKBP14	JHU01956.P021G08	169	228	53	72	57	116	2.737
1	26	34	FKBP14	JHU01956.P021G08	211	258	54	73	57	157	3.246
1	26	35	TVP23B	JHU01953.P021G12	152	196	54	73	58	98	2.121
1	26	36	TVP23B	JHU01953.P021G12	148	204	54	93	138	94	0.804
1	26	37	NUCB1	JHU02361.P025G04	201	229	59	109	163	142	0.736
1	26	38	NUCB1	JHU02361.P025G04	197	238	63	133	202	134	0.52
1	26	39	KJ904383_frag	JHU02305.P025G08	170	197	53	72	58	117	2.155
1	26	40	KJ904383_frag	JHU02305.P025G08	148	196	54	73	58	94	2.121
1	26	41	KLF6	JHU02349.P025G12	137	169	53	74	63	84	1.508
1	26	42	KLF6	JHU02349.P025G12	132	161	54	77	64	78	1.313
1	26	43	COX15	JHU02714.P029G04	130	159	51	74	62	79	1.371
1	26	44	COX15	JHU02714.P029G04	125	157	51	74	64	74	1.297
1	26	45	SMIM7_frag	JHU02702.P029G08	143	183	54	73	59	89	1.864
1	26	46	SMIM7_frag	JHU02702.P029G08	149	172	54	73	60	95	1.65
1	26	47	MTA1	JHU02747.P029G12	60	85	54	74	60	6	0.183
1	26	48	MTA1	JHU02747.P029G12	65	85	53	73	62	12	0.194
1	26	49	PDGFD	JHU03128.P033G04	85	113	53	73	61	32	0.656
1	26	50	PDGFD	JHU03128.P033G04	92	111	52	71	58	40	0.69
1	26	51	DIRAS1	JHU03096.P033G08	118	146	53	73	59	65	1.237
1	26	52	DIRAS1	JHU03096.P033G08	123	152	58	74	59	65	1.322
1	26	53	MANBAL	JHU03119.P033G12	72	102	55	73	59	17	0.492
1	26	54	MANBAL	JHU03119.P033G12	70	88	54	76	64	16	0.188
1	26	55	ATPIF1	JHU03467.P037G04	73	135	52	70	56	21	1.161
1	26	56	ATPIF1	JHU03467.P037G04	76	86	51	71	58	25	0.259
1	26	57	ANXA4	JHU03463.P037G08	429	420	51	71	59	378	5.915
1	26	58	ANXA4	JHU03463.P037G08	347	366	51	71	60	296	4.917
1	26	59	URGCP	JHU03543.P037G12	80	97	51	70	58	29	0.466
1	26	60	URGCP	JHU03543.P037G12	74	92	53	73	59	21	0.322
1	26	61	Buffer	Control	59	75	60	96	286	-1	-0.073
1	26	62	Buffer	Control	57	77	69	106	274	-12	-0.106
1	27	1	FES	JHU00130.P002H04	73	96	56	75	63	17	0.333
1	27	2	FES	JHU00130.P002H04	82	97	55	74	59	27	0.39
1	27	3	DUSP26	JHU00125.P002H08	61	76	55	74	57	6	0.035
1	27	4	DUSP26	JHU00125.P002H08	53	74	53	72	58	0	0.034
1	27	5	ND	JHU00175.P002H12	62	78	52	72	59	10	0.102
1	27	6	ND	JHU00175.P002H12	62	79	55	76	62	7	0.048
1	27	7	PRELID2	JHU00546.P006H04	62	83	54	76	65	8	0.108
1	27	8	PRELID2	JHU00546.P006H04	61	83	55	73	59	6	0.169
1	27	9	DENND1B	JHU00510.P006H08	78	103	52	71	58	26	0.552
1	27	10	DENND1B	JHU00510.P006H08	91	109	53	72	60	38	0.617
1	27	11	CRABP2	JHU00507.P006H12	196	231	54	73	61	142	2.59
1	27	12	CRABP2	JHU00507.P006H12	189	489	54	72	57	135	7.316
1	27	13	FAM198B	JHU00886.P010H04	88	104	53	72	56	35	0.571
1	27	14	FAM198B	JHU00886.P010H04	75	101	53	73	58	22	0.483
1	27	15	ND	JHU00939.P010H08	59	80	53	73	59	6	0.119
1	27	16	ND	JHU00939.P010H08	56	73	53	73	59	3	0
1	27	17	RNF2	JHU00940.P010H12	156	201	52	71	59	104	2.203
1	27	18	RNF2	JHU00940.P010H12	166	210	55	73	59	111	2.322
1	27	19	ANXA2	JHU01252.P014H04	248	301	52	73	63	196	3.619
1	27	20	ANXA2	JHU01252.P014H04	245	302	54	74	64	191	3.563
1	27	21	FUZ	JHU01289.P014H08	118	147	54	71	57	64	1.333
1	27	22	FUZ	JHU01289.P014H08	119	156	51	70	57	68	1.509
1	27	23	DDIT4	JHU01282.P014H12	456	495	52	70	57	404	7.456
1	27	24	DDIT4	JHU01282.P014H12	434	489	53	70	56	381	7.482
1	27	25	PUM3	JHU01677.P018H04	195	238	53	72	57	142	2.912
1	27	26	PUM3	JHU01677.P018H04	162	212	53	70	58	109	2.448
1	27	27	GRAP2	JHU01669.P018H08	223	265	53	71	57	170	3.404
1	27	28	GRAP2	JHU01669.P018H08	182	220	52	70	55	130	2.727
1	27	29	HADHB	JHU01671.P018H12	121	159	53	70	54	68	1.648
1	27	30	HADHB	JHU01671.P018H12	139	157	54	71	56	85	1.536
1	27	31	RNFT1	JHU02060.P022H04	126	150	53	70	56	73	1.429
1	27	32	RNFT1	JHU02060.P022H04	116	152	55	72	57	61	1.404
1	27	33	ND	JHU02029.P022H08	58	76	53	70	55	5	0.109
1	27	34	ND	JHU02029.P022H08	58	74	52	71	61	6	0.049
1	27	35	NAA20	JHU02066.P022H12	197	255	52	72	63	145	2.905
1	27	36	NAA20	JHU02066.P022H12	198	246	55	77	65	143	2.6
1	27	37	COA3	JHU02423.P026H04	114	150	55	77	64	59	1.141
1	27	38	COA3	JHU02423.P026H04	129	160	53	73	62	76	1.403
1	27	39	ND	JHU02459.P026H08	53	70	52	71	60	1	-0.017
1	27	40	ND	JHU02459.P026H08	61	74	52	70	59	9	0.068
1	27	41	B4GALT3	JHU02408.P026H12	125	150	52	73	64	73	1.203
1	27	42	B4GALT3	JHU02408.P026H12	131	155	54	73	61	77	1.344
1	27	43	CRYZL1	JHU02802.P030H04	120	150	55	73	58	65	1.328
1	27	44	CRYZL1	JHU02802.P030H04	111	146	53	71	57	58	1.316
1	27	45	EEF1A2	JHU02808.P030H08	126	156	55	74	60	71	1.367
1	27	46	EEF1A2	JHU02808.P030H08	107	148	56	72	56	51	1.357
1	27	47	BIRC5	JHU02792.P030H12	56	78	53	71	55	3	0.127
1	27	48	BIRC5	JHU02792.P030H12	54	73	53	73	58	1	0
1	27	49	RAB23	JHU03239.P034H04	330	373	56	75	59	274	5.051
1	27	50	RAB23	JHU03239.P034H04	381	417	57	74	59	324	5.814
1	27	51	CYSTM1	JHU03180.P034H08	61	81	53	73	60	8	0.133
1	27	52	CYSTM1	JHU03180.P034H08	63	81	53	71	55	10	0.182
1	27	53	CRP	JHU03191.P034H12	65	86	53	71	58	12	0.259
1	27	54	CRP	JHU03191.P034H12	68	89	53	71	58	15	0.31
1	27	55	C12orf65	JHU03556.P038H04	67	90	51	69	56	16	0.375
1	27	56	C12orf65	JHU03556.P038H04	80	100	51	69	56	29	0.554
1	27	57	FAM131A	JHU03579.P038H08	303	350	52	71	58	251	4.81
1	27	58	FAM131A	JHU03579.P038H08	274	338	51	70	59	223	4.542
1	27	59	SIGMAR1	JHU03610.P038H12	100	127	50	70	58	50	0.983
1	27	60	SIGMAR1	JHU03610.P038H12	92	118	52	71	58	40	0.81
1	27	61	H2(A+B)	Control	148	195	56	79	90	92	1.289
1	27	62	H2(A+B)	Control	154	177	57	77	62	97	1.613
1	28	1	TRIM5	JHU00379.P004G04	102	127	58	75	62	44	0.839
1	28	2	TRIM5	JHU00379.P004G04	121	146	55	73	57	66	1.281
1	28	3	PLA2G16	JHU00321.P004G08	88	109	57	75	59	31	0.576
1	28	4	PLA2G16	JHU00321.P004G08	78	102	54	74	59	24	0.475
1	28	5	LRRC61	JHU00331.P004G12	62	78	53	73	62	9	0.081
1	28	6	LRRC61	JHU00331.P004G12	67	84	53	75	66	14	0.136
1	28	7	DNAJB14	JHU00697.P008G04	83	105	57	76	65	26	0.446
1	28	8	DNAJB14	JHU00697.P008G04	83	114	55	74	63	28	0.635
1	28	9	ACSS3	JHU00705.P008G08	106	133	52	71	59	54	1.051
1	28	10	ACSS3	JHU00705.P008G08	99	126	52	72	58	47	0.931
1	28	11	RAB3C	JHU00735.P008G12	146	178	54	73	60	92	1.75
1	28	12	RAB3C	JHU00735.P008G12	144	178	55	72	56	89	1.893
1	28	13	TRIM43	JHU01140.P012G04	67	88	52	71	57	15	0.298
1	28	14	TRIM43	JHU01140.P012G04	62	86	53	75	60	9	0.183
1	28	15	ETS2	JHU01085.P012G08	73	90	57	75	61	16	0.246
1	28	16	ETS2	JHU01085.P012G08	75	93	51	70	60	24	0.383
1	28	17	ND	JHU01129.P012G12	126	159	53	73	62	73	1.387
1	28	18	ND	JHU01129.P012G12	116	149	53	72	57	63	1.351
1	28	19	STT3B	JHU01520.P016G04	54	74	51	71	56	3	0.054
1	28	20	STT3B	JHU01520.P016G04	63	83	53	72	59	10	0.186
1	28	21	ND	JHU01453.P016G08	58	77	53	70	55	5	0.127
1	28	22	ND	JHU01453.P016G08	58	75	52	69	54	6	0.111
1	28	23	ANKS6_frag	JHU01448.P016G12	167	206	54	73	58	113	2.293
1	28	24	ANKS6_frag	JHU01448.P016G12	148	179	54	73	60	94	1.767
1	28	25	TAF12	JHU01909.P020G04	109	142	53	73	58	56	1.19
1	28	26	TAF12	JHU01909.P020G04	119	150	53	72	58	66	1.345
1	28	27	SDS	JHU01901.P020G08	88	104	53	73	59	35	0.525
1	28	28	SDS	JHU01901.P020G08	82	112	53	71	56	29	0.732
1	28	29	CEP70	JHU01843.P020G12	102	123	52	70	57	50	0.93
1	28	30	CEP70	JHU01843.P020G12	97	122	55	71	58	42	0.879
1	28	31	CDC37	JHU02220.P024G04	612	589	56	73	59	556	8.746
1	28	32	CDC37	JHU02220.P024G04	634	602	55	73	59	579	8.966
1	28	33	ZDHHC9	JHU02304.P024G08	123	149	57	75	65	66	1.138
1	28	34	ZDHHC9	JHU02304.P024G08	127	150	54	73	62	73	1.242
1	28	35	GPR89A	JHU02242.P024G12	87	111	50	70	59	37	0.695
1	28	36	GPR89A	JHU02242.P024G12	95	120	53	74	63	42	0.73
1	28	37	SMOX	JHU02672.P028G04	235	260	54	74	60	181	3.1
1	28	38	SMOX	JHU02672.P028G04	220	253	54	74	59	166	3.034
1	28	39	TTC4	JHU02683.P028G08	89	111	54	73	58	35	0.655
1	28	40	TTC4	JHU02683.P028G08	85	105	53	74	63	32	0.492
1	28	41	RCL1	JHU02665.P028G12	131	177	54	76	65	77	1.554
1	28	42	RCL1	JHU02665.P028G12	157	199	54	74	63	103	1.984
1	28	43	DCX	JHU03009.P032G04	267	321	55	74	60	212	4.117
1	28	44	DCX	JHU03009.P032G04	269	304	57	75	60	212	3.817
1	28	45	TMEM252	JHU02991.P032G08	284	330	54	74	62	230	4.129
1	28	46	TMEM252	JHU02991.P032G08	314	365	53	74	61	261	4.77
1	28	47	NIPAL3	JHU03039.P032G12	84	108	53	72	59	31	0.61
1	28	48	NIPAL3	JHU03039.P032G12	80	114	51	70	55	29	0.8
1	28	49	SNCG	JHU03439.P036G04	49	72	55	73	60	-6	-0.017
1	28	50	SNCG	JHU03439.P036G04	58	75	56	76	62	2	-0.016
1	28	51	GHRL	JHU03392.P036G08	62	80	54	74	60	8	0.1
1	28	52	GHRL	JHU03392.P036G08	54	75	52	72	58	2	0.052
1	28	53	SESN2	JHU03435.P036G12	59	73	54	73	60	5	0
1	28	54	SESN2	JHU03435.P036G12	62	77	53	71	58	9	0.103
1	28	55	PLA2G4C	JHU03807.P040G04	136	157	52	71	58	84	1.483
1	28	56	PLA2G4C	JHU03807.P040G04	126	165	52	70	57	74	1.667
1	28	57	CALML4	JHU03769.P040G08	91	126	54	72	58	37	0.931
1	28	58	CALML4	JHU03769.P040G08	90	116	52	72	60	38	0.733
1	28	59	KJ901248_frag	JHU03784.P040G12	77	106	53	71	58	24	0.603
1	28	60	KJ901248_frag	JHU03784.P040G12	95	126	52	73	62	43	0.855
1	28	61	Buffer	Control	50	72	55	79	91	-5	-0.077
1	28	62	Buffer	Control	57	76	57	80	88	0	-0.045
1	29	1	NEK11	JHU00144.P002H02	87	122	56	73	58	31	0.845
1	29	2	NEK11	JHU00144.P002H02	83	106	56	72	55	27	0.618
1	29	3	TAOK3	JHU00185.P002H06	61	83	58	76	60	3	0.117
1	29	4	TAOK3	JHU00185.P002H06	56	77	58	76	60	-2	0.017
1	29	5	PPP6C	JHU00166.P002H10	81	105	53	74	65	28	0.477
1	29	6	PPP6C	JHU00166.P002H10	87	109	53	74	66	34	0.53
1	29	7	MEMO1	JHU00534.P006H02	67	81	54	73	62	13	0.129
1	29	8	MEMO1	JHU00534.P006H02	75	91	55	74	63	20	0.27
1	29	9	CEACAM21	JHU00502.P006H06	98	129	53	74	62	45	0.887
1	29	10	CEACAM21	JHU00502.P006H06	87	119	52	72	61	35	0.77
1	29	11	PSPC1	JHU00548.P006H10	53	71	55	74	62	-2	-0.048
1	29	12	PSPC1	JHU00548.P006H10	52	74	53	72	58	-1	0.034
1	29	13	C1GALT1C1	JHU00882.P010H02	132	162	53	71	58	79	1.569
1	29	14	C1GALT1C1	JHU00882.P010H02	108	148	56	76	60	52	1.2
1	29	15	CCDC148	JHU00917.P010H06	67	91	58	76	61	9	0.246
1	29	16	CCDC148	JHU00917.P010H06	65	89	55	72	60	10	0.283
1	29	17	PAK1IP1	JHU00929.P010H10	61	81	53	72	61	8	0.148
1	29	18	PAK1IP1	JHU00929.P010H10	61	77	53	73	61	8	0.066
1	29	19	APIP	JHU01253.P014H02	347	397	56	73	58	291	5.586
1	29	20	APIP	JHU01253.P014H02	345	386	55	73	57	290	5.491
1	29	21	PPIA	JHU01315.P014H06	109	139	53	73	60	56	1.1
1	29	22	PPIA	JHU01315.P014H06	95	129	54	73	60	41	0.933
1	29	23	BDH1	JHU01263.P014H10	111	139	57	74	59	54	1.102
1	29	24	BDH1	JHU01263.P014H10	107	123	53	73	58	54	0.862
1	29	25	MTAP	JHU01692.P018H02	164	194	54	74	60	110	2
1	29	26	MTAP	JHU01692.P018H02	163	189	57	76	63	106	1.794
1	29	27	KJ903277	JHU01650.P018H06	77	92	56	75	62	21	0.274
1	29	28	KJ903277	JHU01650.P018H06	60	78	52	72	56	8	0.107
1	29	29	ND	JHU01704.P018H10	172	197	51	69	56	121	2.286
1	29	30	ND	JHU01704.P018H10	152	179	53	72	58	99	1.845
1	29	31	RQCD1	JHU02090.P022H02	89	115	58	77	65	31	0.585
1	29	32	RQCD1	JHU02090.P022H02	92	117	61	80	69	31	0.536
1	29	33	GSS	JHU02052.P022H06	700	670	56	77	73	644	8.123
1	29	34	GSS	JHU02052.P022H06	647	634	54	74	68	593	8.235
1	29	35	ND	JHU02027.P022H10	55	76	53	74	63	2	0.032
1	29	36	ND	JHU02027.P022H10	57	77	51	71	60	6	0.1
1	29	37	SHANK2-AS3	JHU02411.P026H02	198	231	52	72	61	146	2.607
1	29	38	SHANK2-AS3	JHU02411.P026H02	169	228	53	73	60	116	2.583
1	29	39	DMAP1	JHU02433.P026H06	65	90	54	73	58	11	0.293
1	29	40	DMAP1	JHU02433.P026H06	61	83	56	74	59	5	0.153
1	29	41	PAFAH2	JHU02461.P026H10	158	199	56	74	60	102	2.083
1	29	42	PAFAH2	JHU02461.P026H10	147	182	57	76	61	90	1.738
1	29	43	FARSA	JHU02810.P030H02	66	85	54	72	57	12	0.228
1	29	44	FARSA	JHU02810.P030H02	60	81	53	71	57	7	0.175
1	29	45	C1orf64	JHU02794.P030H06	129	176	53	73	61	76	1.689
1	29	46	C1orf64	JHU02794.P030H06	122	155	53	74	61	69	1.328
1	29	47	GADD45G	JHU02812.P030H10	731	691	54	74	60	677	10.283
1	29	48	GADD45G	JHU02812.P030H10	768	725	53	71	59	715	11.085
1	29	49	TLE6	JHU03254.P034H02	111	138	56	74	59	55	1.085
1	29	50	TLE6	JHU03254.P034H02	100	130	53	74	63	47	0.889
1	29	51	SLC23A2	JHU03245.P034H06	64	91	53	72	60	11	0.317
1	29	52	SLC23A2	JHU03245.P034H06	68	88	51	73	59	17	0.254
1	29	53	S100A3	JHU03243.P034H10	97	136	51	72	60	46	1.067
1	29	54	S100A3	JHU03243.P034H10	102	119	54	73	60	48	0.767
1	29	55	RAB5A	JHU03619.P038H02	411	412	53	72	59	358	5.763
1	29	56	RAB5A	JHU03619.P038H02	356	371	53	71	57	303	5.263
1	29	57	TMEM125	JHU03635.P038H06	89	117	52	72	58	37	0.776
1	29	58	TMEM125	JHU03635.P038H06	105	122	53	72	59	52	0.847
1	29	59	THAP1	JHU03633.P038H10	80	101	51	71	60	29	0.5
1	29	60	THAP1	JHU03633.P038H10	63	89	53	70	58	10	0.328
1	29	61	H3	Control	286	333	55	75	63	231	4.095
1	29	62	H3	Control	242	282	52	72	59	190	3.559
1	30	1	HPCAL1	JHU00320.P004G02	177	218	57	74	59	120	2.441
1	30	2	HPCAL1	JHU00320.P004G02	181	236	56	75	60	125	2.683
1	30	3	LGALS3	JHU00328.P004G06	101	127	55	75	61	46	0.852
1	30	4	LGALS3	JHU00328.P004G06	102	127	58	77	61	44	0.82
1	30	5	PDE6D	JHU14136.P004G10	112	133	53	74	65	59	0.908
1	30	6	PDE6D	JHU14136.P004G10	99	126	53	73	61	46	0.869
1	30	7	OLR1	JHU00724.P008G02	69	88	59	76	63	10	0.19
1	30	8	OLR1	JHU00724.P008G02	74	90	52	74	64	22	0.25
1	30	9	YAE1D1	JHU00686.P008G06	81	101	52	73	59	29	0.475
1	30	10	YAE1D1	JHU00686.P008G06	81	100	57	74	59	24	0.441
1	30	11	NDFIP2	JHU00719.P008G10	69	88	53	72	57	16	0.281
1	30	12	NDFIP2	JHU00719.P008G10	62	89	53	74	61	9	0.246
1	30	13	CD14	JHU01074.P012G02	150	187	55	72	60	95	1.917
1	30	14	CD14	JHU01074.P012G02	139	171	57	73	57	82	1.719
1	30	15	LYPLA2	JHU01098.P012G06	240	279	57	75	61	183	3.344
1	30	16	LYPLA2	JHU01098.P012G06	221	271	56	74	61	165	3.23
1	30	17	ETFA	JHU01084.P012G10	143	186	52	71	58	91	1.983
1	30	18	ETFA	JHU01084.P012G10	151	195	54	73	60	97	2.033
1	30	19	WDR33	JHU01533.P016G02	160	193	57	74	61	103	1.951
1	30	20	WDR33	JHU01533.P016G02	138	171	55	72	57	83	1.737
1	30	21	AGTRAP	JHU01446.P016G06	58	79	55	71	56	3	0.143
1	30	22	AGTRAP	JHU01446.P016G06	55	71	57	73	60	-2	-0.033
1	30	23	SUB1	JHU01521.P016G10	216	283	56	75	60	160	3.467
1	30	24	SUB1	JHU01521.P016G10	212	254	53	74	62	159	2.903
1	30	25	ND	JHU01877.P020G02	62	77	56	75	63	6	0.032
1	30	26	ND	JHU01877.P020G02	62	92	56	77	65	6	0.231
1	30	27	H2AFZ	JHU01867.P020G06	89	113	53	75	65	36	0.585
1	30	28	H2AFZ	JHU01867.P020G06	91	108	53	74	63	38	0.54
1	30	29	OSTC	JHU01854.P020G10	154	182	55	75	61	99	1.754
1	30	30	OSTC	JHU01854.P020G10	127	168	54	72	57	73	1.684
1	30	31	NFE2	JHU02166.P024G02	90	114	55	75	65	35	0.6
1	30	32	NFE2	JHU02166.P024G02	102	127	58	77	66	44	0.758
1	30	33	CNOT10	JHU02224.P024G06	153	185	55	78	78	98	1.372
1	30	34	CNOT10	JHU02224.P024G06	139	155	58	79	79	81	0.962
1	30	35	PSMD8	JHU02274.P024G10	135	159	57	76	62	78	1.339
1	30	36	PSMD8	JHU02274.P024G10	130	169	53	73	59	77	1.627
1	30	37	OTUB2	JHU02650.P028G02	87	118	53	73	58	34	0.776
1	30	38	OTUB2	JHU02650.P028G02	96	125	55	75	61	41	0.82
1	30	39	CBX5	JHU02598.P028G06	180	214	55	73	60	125	2.35
1	30	40	CBX5	JHU02598.P028G06	177	210	55	73	58	122	2.362
1	30	41	PSMC5	JHU02659.P028G10	111	141	57	73	58	54	1.172
1	30	42	PSMC5	JHU02659.P028G10	119	142	57	73	59	62	1.169
1	30	43	ACKR3	JHU03005.P032G02	82	102	53	72	58	29	0.517
1	30	44	ACKR3	JHU03005.P032G02	78	109	52	71	57	26	0.667
1	30	45	EXOC3-AS1	JHU03026.P032G06	87	109	52	72	59	35	0.627
1	30	46	EXOC3-AS1	JHU03026.P032G06	87	110	55	74	59	32	0.61
1	30	47	CYB5R3	JHU03006.P032G10	590	576	56	76	61	534	8.197
1	30	48	CYB5R3	JHU03006.P032G10	515	531	56	75	62	459	7.355
1	30	49	DHRS13	JHU03384.P036G02	63	82	55	72	55	8	0.182
1	30	50	DHRS13	JHU03384.P036G02	62	81	54	72	59	8	0.153
1	30	51	ND	JHU03449.P036G06	57	75	52	70	54	5	0.093
1	30	52	ND	JHU03449.P036G06	53	72	50	72	59	3	0
1	30	53	SP100	JHU03441.P036G10	57	75	51	73	62	6	0.032
1	30	54	SP100	JHU03441.P036G10	59	77	53	72	59	6	0.085
1	30	55	SRCRB4D	JHU03825.P040G02	95	123	51	70	56	44	0.946
1	30	56	SRCRB4D	JHU03825.P040G02	94	117	51	71	60	43	0.767
1	30	57	MMGT1	JHU03831.P040G06	101	126	52	71	59	49	0.932
1	30	58	MMGT1	JHU03831.P040G06	93	116	53	73	61	40	0.705
1	30	59	ABCC9	JHU03744.P040G10	111	137	51	70	58	60	1.155
1	30	60	ABCC9	JHU03744.P040G10	104	136	52	71	60	52	1.083
1	30	61	Buffer	Control	48	69	57	76	62	-9	-0.113
1	30	62	Buffer	Control	49	68	51	72	62	-2	-0.065
1	31	1	CAPN2	JHU00303.P004H04	99	112	54	74	68	45	0.559
1	31	2	CAPN2	JHU00303.P004H04	82	110	52	73	66	30	0.561
1	31	3	TCF19	JHU00373.P004H08	77	93	54	73	58	23	0.345
1	31	4	TCF19	JHU00373.P004H08	65	84	56	75	60	9	0.15
1	31	5	ERO1A	JHU13229.P004H12	127	145	53	71	57	74	1.298
1	31	6	ERO1A	JHU13229.P004H12	121	148	53	71	55	68	1.4
1	31	7	RABL3	JHU00736.P008H04	114	145	58	77	63	56	1.079
1	31	8	RABL3	JHU00736.P008H04	103	134	56	77	64	47	0.891
1	31	9	ZNF556	JHU00768.P008H08	81	97	52	72	58	29	0.431
1	31	10	ZNF556	JHU00768.P008H08	67	90	54	72	57	13	0.316
1	31	11	ADD1	JHU00675.P008H12	172	213	53	73	59	119	2.373
1	31	12	ADD1	JHU00675.P008H12	166	217	53	73	59	113	2.441
1	31	13	RNF113A	JHU01115.P012H04	111	136	57	75	62	54	0.984
1	31	14	RNF113A	JHU01115.P012H04	118	138	58	75	62	60	1.016
1	31	15	KLK6	JHU01095.P012H08	78	101	53	73	60	25	0.467
1	31	16	KLK6	JHU01095.P012H08	76	98	51	71	59	25	0.458
1	31	17	ND	JHU01093.P012H12	153	178	51	70	56	102	1.929
1	31	18	ND	JHU01093.P012H12	126	165	53	73	60	73	1.533
1	31	19	ANKRD1	JHU01447.P016H04	119	148	57	75	61	62	1.197
1	31	20	ANKRD1	JHU01447.P016H04	114	143	57	74	61	57	1.131
1	31	21	ND	JHU01529.P016H08	51	73	60	76	58	-9	-0.052
1	31	22	ND	JHU01529.P016H08	56	74	55	71	56	1	0.054
1	31	23	ANKS6_frag	JHU01448.P016H12	129	159	54	74	59	75	1.441
1	31	24	ANKS6_frag	JHU01448.P016H12	120	149	56	75	64	64	1.156
1	31	25	TFPI	JHU01910.P020H04	48	68	55	74	62	-7	-0.097
1	31	26	TFPI	JHU01910.P020H04	58	74	54	77	67	4	-0.045
1	31	27	C12orf65	JHU01836.P020H08	179	220	52	74	64	127	2.281
1	31	28	C12orf65	JHU01836.P020H08	172	211	55	74	64	117	2.141
1	31	29	ND	JHU01911.P020H12	57	78	57	76	60	0	0.033
1	31	30	ND	JHU01911.P020H12	59	76	57	75	59	2	0.017
1	31	31	CSNK1E	JHU04057.P024H04	116	134	55	74	59	61	1.017
1	31	32	CSNK1E	JHU04057.P024H04	99	123	56	76	68	43	0.691
1	31	33	RAB6A	JHU02275.P024H08	57	79	58	75	62	-1	0.065
1	31	34	RAB6A	JHU02275.P024H08	60	81	59	78	73	1	0.041
1	31	35	ND	JHU02210.P024H12	62	76	55	74	60	7	0.033
1	31	36	ND	JHU02210.P024H12	57	74	54	72	59	3	0.034
1	31	37	PEX2	JHU02661.P028H04	136	185	53	72	59	83	1.915
1	31	38	PEX2	JHU02661.P028H04	130	166	54	72	57	76	1.649
1	31	39	SPCS1	JHU02673.P028H08	121	152	55	74	62	66	1.258
1	31	40	SPCS1	JHU02673.P028H08	106	142	57	74	60	49	1.133
1	31	41	MED9	JHU02639.P028H12	133	166	57	75	61	76	1.492
1	31	42	MED9	JHU02639.P028H12	113	138	55	74	63	58	1.016
1	31	43	NPPB	JHU03040.P032H04	64	83	52	72	60	12	0.183
1	31	44	NPPB	JHU03040.P032H04	58	78	52	71	59	6	0.119
1	31	45	GOSR2	JHU03016.P032H08	96	121	53	74	63	43	0.746
1	31	46	GOSR2	JHU03016.P032H08	87	111	53	73	59	34	0.644
1	31	47	VPS29	JHU03069.P032H12	120	140	54	74	61	66	1.082
1	31	48	VPS29	JHU03069.P032H12	121	154	54	73	59	67	1.373
1	31	49	KIAA1147	JHU03402.P036H04	54	73	52	71	58	2	0.034
1	31	50	KIAA1147	JHU03402.P036H04	60	77	52	70	53	8	0.132
1	31	51	CEP63	JHU03379.P036H08	59	81	53	72	58	6	0.155
1	31	52	CEP63	JHU03379.P036H08	59	80	50	70	57	9	0.175
1	31	53	C12orf57	JHU03370.P036H12	51	69	52	72	59	-1	-0.051
1	31	54	C12orf57	JHU03370.P036H12	60	83	52	72	61	8	0.18
1	31	55	C15orf43	JHU03760.P040H04	58	73	53	72	58	5	0.017
1	31	56	C15orf43	JHU03760.P040H04	60	78	50	68	56	10	0.179
1	31	57	OPALIN	JHU03829.P040H08	82	105	52	71	61	30	0.557
1	31	58	OPALIN	JHU03829.P040H08	80	104	53	72	58	27	0.552
1	31	59	TSPAN9_frag	JHU03833.P040H12	88	107	51	70	56	37	0.661
1	31	60	TSPAN9_frag	JHU03833.P040H12	80	105	53	72	58	27	0.569
1	31	61	H4	Control	184	224	53	74	61	131	2.459
1	31	62	H4	Control	172	206	53	72	58	119	2.31
1	32	1	STK3	JHU07093.P002G04	152	203	56	74	59	96	2.186
1	32	2	STK3	JHU07093.P002G04	188	227	54	74	64	134	2.391
1	32	3	DUSP10	JHU00121.P002G08	57	82	57	75	61	0	0.115
1	32	4	DUSP10	JHU00121.P002G08	61	77	56	73	57	5	0.07
1	32	5	PPP1CC	JHU00156.P002G12	127	155	57	75	61	70	1.311
1	32	6	PPP1CC	JHU00156.P002G12	116	146	56	75	61	60	1.164
1	32	7	OMA1	JHU00541.P006G04	77	96	55	75	61	22	0.344
1	32	8	OMA1	JHU00541.P006G04	62	87	52	73	62	10	0.226
1	32	9	KLHL2	JHU00529.P006G08	80	101	53	74	61	27	0.443
1	32	10	KLHL2	JHU00529.P006G08	74	101	53	73	61	21	0.459
1	32	11	FAU	JHU00518.P006G12	148	182	55	75	62	93	1.726
1	32	12	FAU	JHU00518.P006G12	138	173	52	73	62	86	1.613
1	32	13	CAB39	JHU00889.P010G04	95	111	54	73	59	41	0.644
1	32	14	CAB39	JHU00889.P010G04	84	104	57	75	61	27	0.475
1	32	15	ND	JHU00925.P010G08	170	219	57	77	64	113	2.219
1	32	16	ND	JHU00925.P010G08	156	209	52	73	61	104	2.23
1	32	17	PMPCB	JHU00932.P010G12	67	90	54	75	61	13	0.246
1	32	18	PMPCB	JHU00932.P010G12	60	79	58	74	58	2	0.086
1	32	19	EDN1	JHU01284.P014G04	770	872	59	76	61	711	13.049
1	32	20	EDN1	JHU01284.P014G04	796	855	59	78	64	737	12.141
1	32	21	CAP2	JHU01277.P014G08	720	742	59	78	63	661	10.54
1	32	22	CAP2	JHU01277.P014G08	700	705	58	75	58	642	10.862
1	32	23	GTF2A2	JHU01292.P014G12	99	112	56	75	59	43	0.627
1	32	24	GTF2A2	JHU01292.P014G12	84	111	55	75	61	29	0.59
1	32	25	MEIS3	JHU01687.P018G04	102	128	56	74	60	46	0.9
1	32	26	MEIS3	JHU01687.P018G04	121	152	57	76	66	64	1.152
1	32	27	AFP	JHU01635.P018G08	74	94	54	76	64	20	0.281
1	32	28	AFP	JHU01635.P018G08	71	99	53	73	59	18	0.441
1	32	29	HADHB	JHU01671.P018G12	88	117	54	73	63	34	0.698
1	32	30	HADHB	JHU01671.P018G12	96	118	53	73	61	43	0.738
1	32	31	RPSA	JHU02089.P022G04	152	193	53	71	60	99	2.033
1	32	32	RPSA	JHU02089.P022G04	164	195	53	72	59	111	2.085
1	32	33	ND	JHU02047.P022G08	52	73	54	71	56	-2	0.036
1	32	34	ND	JHU02047.P022G08	51	73	56	74	58	-5	-0.017
1	32	35	RNASE1	JHU02086.P022G12	52	69	53	75	61	-1	-0.098
1	32	36	RNASE1	JHU02086.P022G12	63	80	53	73	60	10	0.117
1	32	37	ND	JHU02447.P026G04	54	74	57	75	59	-3	-0.017
1	32	38	ND	JHU02447.P026G04	51	71	53	73	60	-2	-0.033
1	32	39	ZSCAN16	JHU02495.P026G08	70	93	54	74	59	16	0.322
1	32	40	ZSCAN16	JHU02495.P026G08	70	88	56	75	62	14	0.21
1	32	41	ND	JHU02428.P026G12	53	77	58	76	61	-5	0.016
1	32	42	ND	JHU02428.P026G12	58	78	53	74	63	5	0.063
1	32	43	KLF10	JHU02827.P030G04	73	95	52	70	57	21	0.439
1	32	44	KLF10	JHU02827.P030G04	80	99	54	74	63	26	0.397
1	32	45	POMZP3	JHU02842.P030G08	66	88	54	74	61	12	0.23
1	32	46	POMZP3	JHU02842.P030G08	86	102	55	74	60	31	0.467
1	32	47	DCAKD	JHU02803.P030G12	130	163	52	72	60	78	1.517
1	32	48	DCAKD	JHU02803.P030G12	134	168	53	74	62	81	1.516
1	32	49	PIK3R3	JHU03234.P034G04	78	103	54	74	62	24	0.468
1	32	50	PIK3R3	JHU03234.P034G04	77	92	57	74	59	20	0.305
1	32	51	AGTR1	JHU16058.P034G08	74	97	53	72	57	21	0.439
1	32	52	AGTR1	JHU16058.P034G08	69	96	51	71	58	18	0.431
1	32	53	ATP5G2	JHU03174.P034G12	214	258	53	73	60	161	3.083
1	32	54	ATP5G2	JHU03174.P034G12	180	242	53	72	60	127	2.833
1	32	55	DPM2	JHU03574.P038G04	100	126	54	72	57	46	0.947
1	32	56	DPM2	JHU03574.P038G04	98	124	52	71	59	46	0.898
1	32	57	SLC26A6	JHU03631.P038G08	105	138	53	71	58	52	1.155
1	32	58	SLC26A6	JHU03631.P038G08	102	128	53	72	56	49	1
1	32	59	KJ903767	JHU03644.P038G12	72	89	53	73	59	19	0.271
1	32	60	KJ903767	JHU03644.P038G12	62	86	51	71	57	11	0.263
1	32	61	ERa	Control	169	197	54	74	60	115	2.05
1	32	62	ERa	Control	171	203	55	74	60	116	2.15
2	1	1	RRAGD	JHU00278.P003F01	133	164	56	78	66	77	1.303
2	1	2	RRAGD	JHU00278.P003F01	153	180	53	74	63	100	1.683
2	1	3	RAPGEF4	JHU00268.P003F05	109	144	54	74	60	55	1.167
2	1	4	RAPGEF4	JHU00268.P003F05	110	142	57	74	60	53	1.133
2	1	5	KCNJ8	JHU00231.P003F09	129	161	56	74	58	73	1.5
2	1	6	KCNJ8	JHU00231.P003F09	117	150	56	74	61	61	1.246
2	1	7	RPL11	JHU00640.P007F01	89	113	56	75	63	33	0.603
2	1	8	RPL11	JHU00640.P007F01	73	101	57	75	63	16	0.413
2	1	9	SCO2	JHU00655.P007F05	142	182	58	75	60	84	1.783
2	1	10	SCO2	JHU00655.P007F05	162	182	57	75	62	105	1.726
2	1	11	ZNHIT6	JHU00583.P007F09	85	112	57	75	63	28	0.587
2	1	12	ZNHIT6	JHU00583.P007F09	79	98	55	75	60	24	0.383
2	1	13	IFT43	JHU00974.P011F01	132	170	53	73	60	79	1.617
2	1	14	IFT43	JHU00974.P011F01	127	157	53	74	61	74	1.361
2	1	15	PPIG	JHU01028.P011F05	66	84	53	73	62	13	0.177
[truncated: 47,153 more rows]

## Sheet: LUBAC
Block	Column	Row	Name	ID	F635 Median	F635 Mean	B635 Median	B635 Mean	B635 SD	F635 Median - B635 Median	SNR 635	Flags
1	1	1	RAB8A	JHU00260.P003H01	912	1003	162	188	154	750	5.292
1	1	2	RAB8A	JHU00260.P003H01	864	993	159	193	263	705	3.042
1	1	3	IFT22	JHU00264.P003H05	1344	1330	160	276	1653	1184	0.638
1	1	4	IFT22	JHU00264.P003H05	1236	1328	153	177	131	1083	8.786
1	1	5	ATP6V1C1	JHU00202.P003H09	2199	2407	154	179	140	2045	15.914
1	1	6	ATP6V1C1	JHU00202.P003H09	2164	2042	155	180	139	2009	13.396
1	1	7	STMN3	JHU00663.P007H01	2405	2490	151	172	125	2254	18.544
1	1	8	STMN3	JHU00663.P007H01	2248	2419	152	177	137	2096	16.365
1	1	9	POLR2C	JHU00636.P007H05	386	450	144	171	133	242	2.098
1	1	10	POLR2C	JHU00636.P007H05	431	496	143	177	168	288	1.899
1	1	11	RAG2	JHU00639.P007H09	1727	1972	151	179	148	1576	12.115
1	1	12	RAG2	JHU00639.P007H09	2003	2581	152	180	146	1851	16.445
1	1	13	DIDO1	JHU29107.P011H01	11382	13485	149	183	210	11233	63.343
1	1	14	DIDO1	JHU29107.P011H01	10512	11754	145	181	281	10367	41.185
1	1	15	CMBL	JHU00986.P011H05	909	1036	147	184	284	762	3
1	1	16	CMBL	JHU00986.P011H05	868	949	145	173	160	723	4.85
1	1	17	ZBTB8A	JHU01012.P011H09	420	489	142	172	171	278	1.854
1	1	18	ZBTB8A	JHU01012.P011H09	433	516	140	163	136	293	2.596
1	1	19	AP1M2	JHU01347.P015H01	5948	6558	147	174	151	5801	42.278
1	1	20	AP1M2	JHU01347.P015H01	5705	5639	146	181	213	5559	25.624
1	1	21	ND	JHU01412.P015H05	4021	3748	154	180	137	3867	26.044
1	1	22	ND	JHU01412.P015H05	3699	3606	150	177	133	3549	25.782
1	1	23	SLC35B2	JHU01422.P015H09	754	897	157	181	167	597	4.287
1	1	24	SLC35B2	JHU01422.P015H09	649	823	144	172	136	505	4.787
1	1	25	CYP4B1	JHU01756.P019H01	189	232	143	170	130	46	0.477
1	1	26	CYP4B1	JHU01756.P019H01	203	247	138	173	270	65	0.274
1	1	27	HSFX1	JHU01774.P019H05	167	214	136	161	132	31	0.402
1	1	28	HSFX1	JHU01774.P019H05	177	198	139	195	565	38	0.005
1	1	29	ND	JHU01749.P019H09	233	311	130	157	133	103	1.158
1	1	30	ND	JHU01749.P019H09	270	315	134	180	405	136	0.333
1	1	31	HEY2	JHU02148.P023H01	496	554	131	173	436	365	0.874
1	1	32	HEY2	JHU02148.P023H01	464	585	131	157	120	333	3.567
1	1	33	LMBR1L	JHU02161.P023H05	1282	1379	127	153	124	1155	9.887
1	1	34	LMBR1L	JHU02161.P023H05	1124	1225	136	165	179	988	5.922
1	1	35	TUBB2B	JHU02201.P023H09	2745	2574	139	172	229	2606	10.489
1	1	36	TUBB2B	JHU02201.P023H09	2329	2234	144	183	285	2185	7.196
1	1	37	TUBD1	JHU02584.P027H01	263	312	141	291	2364	122	0.009
1	1	38	TUBD1	JHU02584.P027H01	209	294	148	225	861	61	0.08
1	1	39	NOLC1_frag	JHU02554.P027H05	219	541	145	234	968	74	0.317
1	1	40	NOLC1_frag	JHU02554.P027H05	305	1192	146	377	2456	159	0.332
1	1	41	ND	JHU02561.P027H09	4242	4972	150	359	2494	4092	1.85
1	1	42	ND	JHU02561.P027H09	2894	3036	160	335	1636	2734	1.651
1	1	43	GPRC5A	JHU02917.P031H01	756	909	136	197	478	620	1.49
1	1	44	GPRC5A	JHU02917.P031H01	882	2075	146	369	2551	736	0.669
1	1	45	UGT1A10	JHU02969.P031H05	462	497	145	307	1978	317	0.096
1	1	46	UGT1A10	JHU02969.P031H05	491	517	150	345	2058	341	0.084
1	1	47	NDUFB5	JHU02936.P031H09	1680	1711	144	288	2026	1536	0.702
1	1	48	NDUFB5	JHU02936.P031H09	1522	1621	144	258	1608	1378	0.848
1	1	49	TTR	JHU03352.P035H01	2536	2382	128	161	231	2408	9.615
1	1	50	TTR	JHU03352.P035H01	2678	2406	128	161	162	2550	13.858
1	1	51	DEFA3	JHU03289.P035H05	477	509	119	140	109	358	3.385
1	1	52	DEFA3	JHU03289.P035H05	432	558	122	151	148	310	2.75
1	1	53	DCAF10	JHU03356.P035H09	2171	2414	123	152	152	2048	14.882
1	1	54	DCAF10	JHU03356.P035H09	1989	2279	124	151	129	1865	16.496
1	1	55	C1QA	JHU03660.P039H01	1666	1799	120	174	564	1546	2.881
1	1	56	C1QA	JHU03660.P039H01	1970	2223	131	184	530	1839	3.847
1	1	57	ELOVL3	JHU03679.P039H05	950	1113	123	173	288	827	3.264
1	1	58	ELOVL3	JHU03679.P039H05	936	995	130	194	702	806	1.141
1	1	59	EMP2	JHU03680.P039H09	349	399	131	205	753	218	0.258
1	1	60	EMP2	JHU03680.P039H09	347	443	124	156	173	223	1.659
1	1	61	Rhodamine+IgG647	Control	4084	3280	129	171	188	3955	16.537
1	1	62	Rhodamine+IgG647	Control	3745	2907	137	181	179	3608	15.229
1	2	1	NAGK	JHU00055.P001G01	281	343	153	193	239	128	0.628
1	2	2	NAGK	JHU00055.P001G01	246	281	157	292	1738	89	-0.006
1	2	3	ND	JHU00046.P001G05	330	479	156	305	1782	174	0.098
1	2	4	ND	JHU00046.P001G05	500	583	152	182	153	348	2.621
1	2	5	TYROBP	JHU00090.P001G09	287	451	154	181	151	133	1.788
1	2	6	TYROBP	JHU00090.P001G09	249	344	154	181	154	95	1.058
1	2	7	LEPROTL1	JHU00434.P005G01	1478	1696	148	170	133	1330	11.474
1	2	8	LEPROTL1	JHU00434.P005G01	1187	1518	144	165	118	1043	11.466
1	2	9	KJ903335_frag	JHU00385.P005G05	399	501	145	164	118	254	2.856
1	2	10	KJ903335_frag	JHU00385.P005G05	478	586	154	181	158	324	2.563
1	2	11	MED30	JHU00467.P005G09	1970	2373	154	183	153	1816	14.314
1	2	12	MED30	JHU00467.P005G09	1921	2061	149	183	191	1772	9.832
1	2	13	SPN	JHU00850.P009G01	394	486	156	262	1336	238	0.168
1	2	14	SPN	JHU00850.P009G01	296	432	146	249	1305	150	0.14
1	2	15	SYBU	JHU00805.P009G05	466	550	141	179	232	325	1.599
1	2	16	SYBU	JHU00805.P009G05	459	623	147	182	194	312	2.273
1	2	17	DHX40	JHU00798.P009G09	12739	15065	148	212	641	12591	23.172
1	2	18	DHX40	JHU00798.P009G09	13384	14831	147	171	145	13237	101.103
1	2	19	RGMA	JHU01214.P013G01	818	862	152	183	154	666	4.409
1	2	20	RGMA	JHU01214.P013G01	886	983	160	190	149	726	5.322
1	2	21	ITM2B	JHU01189.P013G05	1401	1490	147	175	136	1254	9.669
1	2	22	ITM2B	JHU01189.P013G05	1444	1513	153	176	131	1291	10.206
1	2	23	PLIN3	JHU01194.P013G09	2026	1843	152	181	178	1874	9.337
1	2	24	PLIN3	JHU01194.P013G09	2094	1911	162	195	187	1932	9.176
1	2	25	FBXO31	JHU01576.P017G01	4790	4617	150	179	137	4640	32.394
1	2	26	FBXO31	JHU01576.P017G01	4627	4364	134	161	125	4493	33.624
1	2	27	DRG1	JHU01571.P017G05	5578	6205	137	169	134	5441	45.045
1	2	28	DRG1	JHU01571.P017G05	4669	6537	134	159	121	4535	52.711
1	2	29	TMEM230	JHU01556.P017G09	1606	1615	129	153	116	1477	12.603
1	2	30	TMEM230	JHU01556.P017G09	1421	1553	133	173	453	1288	3.046
1	2	31	DEF6_frag	JHU01947.P021G01	1716	1767	130	159	166	1586	9.687
1	2	32	DEF6_frag	JHU01947.P021G01	1755	1736	127	156	133	1628	11.88
1	2	33	GNB1L	JHU01960.P021G05	4052	4198	134	163	207	3918	19.493
1	2	34	GNB1L	JHU01960.P021G05	3930	4195	132	156	118	3798	34.229
1	2	35	SCG5	JHU02000.P021G09	461	521	139	218	1133	322	0.267
1	2	36	SCG5	JHU02000.P021G09	481	571	137	296	2544	344	0.108
1	2	37	PSMA6	JHU02367.P025G01	2900	2888	137	300	2516	2763	1.029
1	2	38	PSMA6	JHU02367.P025G01	2813	2983	138	181	231	2675	12.13
1	2	39	MED6	JHU02351.P025G05	1126	1129	133	169	170	993	5.647
1	2	40	MED6	JHU02351.P025G05	1094	1155	147	259	1060	947	0.845
1	2	41	ANXA8	JHU02308.P025G09	2147	1988	151	252	1024	1996	1.695
1	2	42	ANXA8	JHU02308.P025G09	2322	2154	140	176	188	2182	10.521
1	2	43	TMEM80	JHU02780.P029G01	426	509	135	168	151	291	2.258
1	2	44	TMEM80	JHU02780.P029G01	414	559	128	161	139	286	2.863
1	2	45	RPL13A	JHU00641.P029G05	1630	1681	140	217	513	1490	2.854
1	2	46	RPL13A	JHU00641.P029G05	1414	1569	150	243	512	1264	2.59
1	2	47	RHPN1-AS1	JHU02706.P029G09	458	513	130	171	195	328	1.754
1	2	48	RHPN1-AS1	JHU02706.P029G09	476	569	126	236	1813	350	0.184
1	2	49	EDIL3	JHU03099.P033G01	1875	2044	135	167	175	1740	10.726
1	2	50	EDIL3	JHU03099.P033G01	1756	1893	130	156	145	1626	11.979
1	2	51	AKNAD1	JHU03083.P033G05	1247	1235	120	142	142	1127	7.697
1	2	52	AKNAD1	JHU03083.P033G05	1132	1170	121	148	148	1011	6.905
1	2	53	KJ903727_frag	JHU03109.P033G09	632	755	123	171	514	509	1.136
1	2	54	KJ903727_frag	JHU03109.P033G09	775	905	118	146	135	657	5.622
1	2	55	LDOC1	JHU03509.P037G01	2322	2558	145	211	735	2177	3.193
1	2	56	LDOC1	JHU03509.P037G01	2368	2223	138	196	481	2230	4.214
1	2	57	NAPA	JHU03520.P037G05	1115	1130	131	177	222	984	4.293
1	2	58	NAPA	JHU03520.P037G05	1167	1242	126	181	303	1041	3.502
1	2	59	MLPH	JHU03516.P037G09	503	1332	117	148	142	386	8.338
1	2	60	MLPH	JHU03516.P037G09	607	776	123	151	138	484	4.529
1	2	61	Anti-human IgG 1.5625ng/ul	Control	136	177	136	200	527	0	-0.044
1	2	62	Anti-human IgG 1.5625ng/ul	Control	181	233	150	230	529	31	0.006
1	3	1	ERBB3	JHU00028.P001H03	1487	1499	151	179	147	1336	8.98
1	3	2	ERBB3	JHU00028.P001H03	1705	1636	151	189	232	1554	6.237
1	3	3	GAP43	JHU00030.P001H07	1780	1573	171	393	1518	1609	0.777
1	3	4	GAP43	JHU00030.P001H07	1990	1670	160	214	545	1830	2.672
1	3	5	HSP90B1	JHU00037.P001H11	345	441	160	189	153	185	1.647
1	3	6	HSP90B1	JHU00037.P001H11	391	435	154	183	158	237	1.595
1	3	7	PLS3	JHU00446.P005H03	729	793	142	168	142	587	4.401
1	3	8	PLS3	JHU00446.P005H03	820	812	138	166	140	682	4.614
1	3	9	FADS2	JHU00418.P005H07	1210	1473	142	169	138	1068	9.449
1	3	10	FADS2	JHU00418.P005H07	1156	1272	147	170	135	1009	8.163
1	3	11	PIH1D1	JHU00444.P005H11	513	649	147	167	128	366	3.766
1	3	12	PIH1D1	JHU00444.P005H11	667	785	142	167	147	525	4.204
1	3	13	RNMTL1	JHU00840.P009H03	297	374	140	242	1343	157	0.098
1	3	14	RNMTL1	JHU00840.P009H03	343	408	146	261	1382	197	0.106
1	3	15	ST6GALNAC1	JHU00851.P009H07	1555	1815	141	187	678	1414	2.401
1	3	16	ST6GALNAC1	JHU00851.P009H07	936	1708	142	208	629	794	2.385
1	3	17	DTNBP1	JHU00800.P009H11	196	274	150	211	626	46	0.101
1	3	18	DTNBP1	JHU00800.P009H11	314	433	142	195	673	172	0.354
1	3	19	BAALC	JHU01159.P013H03	218	306	140	207	693	78	0.143
1	3	20	BAALC	JHU01159.P013H03	267	480	148	181	146	119	2.048
1	3	21	ASH2L	JHU01158.P013H07	480	580	129	155	148	351	2.872
1	3	22	ASH2L	JHU01158.P013H07	393	567	138	159	121	255	3.372
1	3	23	RPS11	JHU01216.P013H11	482	564	148	182	217	334	1.76
1	3	24	RPS11	JHU01216.P013H11	445	582	157	197	227	288	1.696
1	3	25	CD47	JHU01560.P017H03	1407	1498	143	170	177	1264	7.503
1	3	26	CD47	JHU01560.P017H03	1420	1530	139	171	165	1281	8.236
1	3	27	IFT46	JHU01550.P017H07	1511	1552	139	167	129	1372	10.736
1	3	28	IFT46	JHU01550.P017H07	1455	1553	140	164	121	1315	11.479
1	3	29	BET1	JHU01548.P017H11	326	403	131	156	115	195	2.148
1	3	30	BET1	JHU01548.P017H11	334	425	129	156	159	205	1.692
1	3	31	LSMEM2	JHU01932.P021H03	1172	1205	137	164	160	1035	6.506
1	3	32	LSMEM2	JHU01932.P021H03	1069	1164	138	173	240	931	4.129
1	3	33	PEX2	JHU01994.P021H07	2189	2695	139	178	234	2050	10.756
1	3	34	PEX2	JHU01994.P021H07	1984	2372	137	218	1169	1847	1.843
1	3	35	CETN2	JHU01939.P021H11	1858	1722	136	220	1182	1722	1.271
1	3	36	CETN2	JHU01939.P021H11	1695	1620	134	158	116	1561	12.603
1	3	37	TBCE	JHU02384.P025H03	11816	14218	143	175	199	11673	70.568
1	3	38	TBCE	JHU02384.P025H03	13730	15872	139	180	220	13591	71.327
1	3	39	MPPE1	JHU02357.P025H07	8342	9160	149	204	327	8193	27.388
1	3	40	MPPE1	JHU02357.P025H07	7752	7814	156	272	1095	7596	6.888
1	3	41	BMP7	JHU02312.P025H11	3012	3262	148	307	892	2864	3.313
1	3	42	BMP7	JHU02312.P025H11	3019	3151	139	176	216	2880	13.773
1	3	43	SMAD3_frag	JHU02773.P029H03	216	296	138	209	511	78	0.17
1	3	44	SMAD3_frag	JHU02773.P029H03	202	322	135	176	216	67	0.676
1	3	45	RNH1	JHU02763.P029H07	1856	2088	162	306	572	1694	3.115
1	3	46	RNH1	JHU02763.P029H07	1779	1700	156	286	551	1623	2.566
1	3	47	DUSP3_frag	JHU02717.P029H11	965	1012	159	231	265	806	2.947
1	3	48	DUSP3_frag	JHU02717.P029H11	979	1090	148	184	196	831	4.622
1	3	49	PIP5K1B	JHU03132.P033H03	1168	1326	155	208	274	1013	4.08
1	3	50	PIP5K1B	JHU03132.P033H03	1191	1285	128	153	141	1063	8.028
1	3	51	DCLRE1B	JHU03095.P033H07	1248	1348	126	153	178	1122	6.713
1	3	52	DCLRE1B	JHU03095.P033H07	1317	1489	128	157	185	1189	7.2
1	3	53	LAIR1	JHU03113.P033H11	400	525	128	179	562	272	0.616
1	3	54	LAIR1	JHU03113.P033H11	459	564	130	216	914	329	0.381
1	3	55	PLIN2	JHU03459.P037H03	5661	6499	145	219	796	5516	7.889
1	3	56	PLIN2	JHU03459.P037H03	5778	6048	154	186	167	5624	35.102
1	3	57	CYR61	JHU03488.P037H07	548	612	129	165	200	419	2.235
1	3	58	CYR61	JHU03488.P037H07	642	702	120	161	200	522	2.705
1	3	59	NCKAP1	JHU03522.P037H11	356	429	107	140	138	249	2.094
1	3	60	NCKAP1	JHU03522.P037H11	361	445	115	158	463	246	0.62
1	3	61	IgG488/594	Control	176	232	131	202	613	45	0.049
1	3	62	IgG488/594	Control	209	297	143	214	422	66	0.197
1	4	1	CDC42	JHU00205.P003G03	412	466	157	181	142	255	2.007
1	4	2	CDC42	JHU00205.P003G03	448	527	169	358	1368	279	0.124
1	4	3	STK3	JHU07093.P003G07	390	470	171	360	1356	219	0.081
1	4	4	STK3	JHU07093.P003G07	351	446	167	224	605	184	0.367
1	4	5	CLIC2	JHU00208.P003G11	762	806	147	176	147	615	4.286
1	4	6	CLIC2	JHU00208.P003G11	994	1309	146	178	150	848	7.54
1	4	7	EFNA1	JHU00602.P007G03	410	583	147	174	136	263	3.007
1	4	8	EFNA1	JHU00602.P007G03	478	815	145	171	136	333	4.735
1	4	9	ACTL6B	JHU00579.P007G07	1085	1265	142	170	131	943	8.359
1	4	10	ACTL6B	JHU00579.P007G07	1099	1260	150	180	163	949	6.626
1	4	11	NAPSA	JHU00634.P007G11	3700	3789	148	177	152	3552	23.763
1	4	12	NAPSA	JHU00634.P007G11	3472	3581	137	162	146	3335	23.418
1	4	13	OLA1	JHU02918.P011G03	4864	3952	137	168	156	4727	24.256
1	4	14	OLA1	JHU02918.P011G03	5121	4371	137	241	1462	4984	2.825
1	4	15	VTI1A	JHU01056.P011G07	416	496	144	238	1387	272	0.186
1	4	16	VTI1A	JHU01056.P011G07	422	515	139	177	221	283	1.529
1	4	17	HLA-DOA	JHU01006.P011G11	1203	1366	143	172	174	1060	6.862
1	4	18	HLA-DOA	JHU01006.P011G11	1388	1477	147	210	660	1241	1.92
1	4	19	MTAP_frag	JHU01403.P015G03	598	753	139	198	611	459	0.908
1	4	20	MTAP_frag	JHU01403.P015G03	624	790	135	167	130	489	4.792
1	4	21	HSPA5	JHU01382.P015G07	679	824	141	209	631	538	0.975
1	4	22	HSPA5	JHU01382.P015G07	690	797	138	200	633	552	0.943
1	4	23	SORD	JHU01425.P015G11	24957	28294	145	171	128	24812	219.711
1	4	24	SORD	JHU01425.P015G11	24557	28460	142	183	233	24415	121.361
1	4	25	CCDC90B	JHU01752.P019G03	1682	1869	141	173	160	1541	10.6
1	4	26	CCDC90B	JHU01752.P019G03	1563	1658	141	179	285	1422	5.189
1	4	27	POC1B	JHU01821.P019G07	6407	6843	148	227	389	6259	17.008
1	4	28	POC1B	JHU01821.P019G07	5945	6322	144	169	124	5801	49.621
1	4	29	SHKBP1	JHU01805.P019G11	228	274	140	164	125	88	0.88
1	4	30	SHKBP1	JHU01805.P019G11	214	247	127	154	119	87	0.782
1	4	31	MAN1B1	JHU02164.P023G03	53648	42690	152	197	288	53496	147.545
1	4	32	MAN1B1	JHU02164.P023G03	54716	42264	150	191	275	54566	152.993
1	4	33	ARF3	JHU02116.P023G07	943	1078	146	185	264	797	3.383
1	4	34	ARF3	JHU02116.P023G07	1215	1381	136	169	145	1079	8.359
1	4	35	BSCL2	JHU02118.P023G11	2493	2613	140	213	592	2353	4.054
1	4	36	BSCL2	JHU02118.P023G11	2284	2474	135	165	190	2149	12.153
1	4	37	BABAM1	JHU02539.P027G03	254	532	141	173	187	113	1.92
1	4	38	BABAM1	JHU02539.P027G03	327	402	144	177	161	183	1.398
1	4	39	RUVBL2	JHU02568.P027G07	9724	7879	172	383	567	9552	13.22
1	4	40	RUVBL2	JHU02568.P027G07	9680	8662	193	476	1050	9487	7.796
1	4	41	CNDP2	JHU02518.P027G11	1909	1932	157	381	961	1752	1.614
1	4	42	CNDP2	JHU02518.P027G11	2180	2296	137	174	216	2043	9.824
1	4	43	PDLIM4	JHU02943.P031G03	931	1119	137	291	1380	794	0.6
1	4	44	PDLIM4	JHU02943.P031G03	1134	1235	148	250	571	986	1.725
1	4	45	CPVL	JHU02897.P031G07	9383	9030	153	245	339	9230	25.914
1	4	46	CPVL	JHU02897.P031G07	9119	9132	176	325	506	8943	17.405
1	4	47	TBXAS1	JHU02961.P031G11	65535	45585	166	216	395	65369	114.858
1	4	48	TBXAS1	JHU02961.P031G11	65535	45510	178	218	188	65357	240.915
1	4	49	ADGRL1_frag	JHU03316.P035G03	1031	1136	152	263	1277	879	0.684
1	4	50	ADGRL1_frag	JHU03316.P035G03	809	848	128	165	217	681	3.147
1	4	51	NUDCD2	JHU03328.P035G07	269	318	123	159	198	146	0.803
1	4	52	NUDCD2	JHU03328.P035G07	301	432	132	164	194	169	1.381
1	4	53	ORM2	JHU03329.P035G11	321	414	120	159	238	201	1.071
1	4	54	ORM2	JHU03329.P035G11	380	456	125	185	570	255	0.475
1	4	55	ELF5	JHU03678.P039G03	299	375	121	155	228	178	0.965
1	4	56	ELF5	JHU03678.P039G03	334	386	123	159	233	211	0.974
1	4	57	C10orf53	JHU03655.P039G07	291	389	115	166	392	176	0.569
1	4	58	C10orf53	JHU03655.P039G07	317	352	112	144	186	205	1.118
1	4	59	BCL2A1	JHU03652.P039G11	549	609	113	147	200	436	2.31
1	4	60	BCL2A1	JHU03652.P039G11	658	734	118	150	147	540	3.973
1	4	61	Anti-human IgG 6.25ng/ul	Control	157	218	131	177	233	26	0.176
1	4	62	Anti-human IgG 6.25ng/ul	Control	150	221	147	215	398	3	0.015
1	5	1	NME2	JHU00058.P001H01	38561	33587	166	273	951	38395	35.03
1	5	2	NME2	JHU00058.P001H01	50842	39527	163	238	760	50679	51.696
1	5	3	GMCL1	JHU09156.P001H05	328	357	143	177	159	185	1.132
1	5	4	GMCL1	JHU09156.P001H05	308	340	142	174	185	166	0.897
1	5	5	TOLLIP	JHU00089.P001H09	6757	6734	145	184	295	6612	22.203
1	5	6	TOLLIP	JHU00089.P001H09	6759	7001	151	186	238	6608	28.634
1	5	7	COX6B1	JHU00410.P005H01	3710	3905	159	195	270	3551	13.741
1	5	8	COX6B1	JHU00410.P005H01	3196	3524	151	177	138	3045	24.254
1	5	9	ATP5C1	JHU00393.P005H05	3360	3828	146	169	123	3214	29.748
1	5	10	ATP5C1	JHU00393.P005H05	3400	4012	148	174	145	3252	26.469
1	5	11	ND	JHU00453.P005H09	3785	4635	144	181	269	3641	16.558
1	5	12	ND	JHU00453.P005H09	3579	4039	144	187	280	3435	13.757
1	5	13	ANTXR1	JHU00771.P009H01	266	347	153	192	165	113	0.939
1	5	14	ANTXR1	JHU00771.P009H01	281	361	148	246	1364	133	0.084
1	5	15	CLDN14	JHU00791.P009H05	303	398	144	170	134	159	1.701
1	5	16	CLDN14	JHU00791.P009H05	251	425	140	169	157	111	1.631
1	5	17	ZNF302	JHU00862.P009H09	1714	2032	149	184	172	1565	10.744
1	5	18	ZNF302	JHU00862.P009H09	1519	1737	144	175	146	1375	10.699
1	5	19	RWDD4	JHU01219.P013H01	833	1049	139	182	172	694	5.041
1	5	20	RWDD4	JHU01219.P013H01	953	1263	139	182	195	814	5.544
1	5	21	LUC7L2	JHU01193.P013H05	983	1114	139	184	224	844	4.152
1	5	22	LUC7L2	JHU01193.P013H05	1089	1213	144	205	614	945	1.642
1	5	23	CEBPG	JHU01165.P013H09	773	974	153	183	167	620	4.737
1	5	24	CEBPG	JHU01165.P013H09	743	974	138	176	157	605	5.083
1	5	25	SKP1	JHU01618.P017H01	826	849	154	269	372	672	1.559
1	5	26	SKP1	JHU01618.P017H01	800	853	160	312	493	640	1.097
1	5	27	BRK1	JHU01558.P017H05	6318	5864	162	274	387	6156	14.444
1	5	28	BRK1	JHU01558.P017H05	6574	5791	148	176	137	6426	40.985
1	5	29	AIF1	JHU01540.P017H09	4416	4743	145	178	152	4271	30.033
1	5	30	AIF1	JHU01540.P017H09	3846	4043	138	176	181	3708	21.365
1	5	31	SERPINA4	JHU02002.P021H01	1160	1239	139	184	240	1021	4.396
1	5	32	SERPINA4	JHU02002.P021H01	1210	1321	151	195	282	1059	3.993
1	5	33	CWC27_frag	JHU02001.P021H05	1090	1152	136	165	142	954	6.951
1	5	34	CWC27_frag	JHU02001.P021H05	1203	1273	137	184	341	1066	3.194
1	5	35	GGPS1	JHU01958.P021H09	397	465	138	227	623	259	0.382
1	5	36	GGPS1	JHU01958.P021H09	475	514	141	208	527	334	0.581
1	5	37	PSMA6	JHU02367.P025H01	1354	1392	146	202	340	1208	3.5
1	5	38	PSMA6	JHU02367.P025H01	1439	1424	142	222	325	1297	3.698
1	5	39	USP5	JHU02393.P025H05	1420	1343	158	302	476	1262	2.187
1	5	40	USP5	JHU02393.P025H05	1292	1205	193	462	890	1099	0.835
1	5	41	CYB5B	JHU02330.P025H09	809	892	142	230	979	667	0.676
1	5	42	CYB5B	JHU02330.P025H09	985	1235	131	169	197	854	5.411
1	5	43	BYSL	JHU02697.P029H01	1281	1449	146	286	1334	1135	0.872
1	5	44	BYSL	JHU02697.P029H01	1081	1462	138	286	1353	943	0.869
1	5	45	PAX8	JHU02750.P029H05	468	622	137	193	409	331	1.049
1	5	46	PAX8	JHU02750.P029H05	499	662	155	218	461	344	0.963
1	5	47	PSMB2	JHU02760.P029H09	2733	2605	152	203	326	2581	7.368
1	5	48	PSMB2	JHU02760.P029H09	2373	2448	158	205	236	2215	9.504
1	5	49	SAP18	JHU03142.P033H01	271	350	131	225	1242	140	0.101
1	5	50	SAP18	JHU03142.P033H01	288	340	122	213	1211	166	0.105
1	5	51	PPP3R2	JHU03138.P033H05	325	397	116	155	223	209	1.085
1	5	52	PPP3R2	JHU03138.P033H05	355	458	125	169	265	230	1.091
1	5	53	RING1	JHU03075.P033H09	2529	2641	125	175	284	2404	8.683
1	5	54	RING1	JHU03075.P033H09	2514	2568	123	161	177	2391	13.599
1	5	55	LDOC1	JHU03509.P037H01	2431	2227	138	213	389	2293	5.177
1	5	56	LDOC1	JHU03509.P037H01	2325	2103	130	211	508	2195	3.724
1	5	57	WWOX	JHU03547.P037H05	575	683	120	191	495	455	0.994
1	5	58	WWOX	JHU03547.P037H05	551	708	108	131	106	443	5.443
1	5	59	MLPH	JHU03516.P037H09	555	723	112	143	189	443	3.069
1	5	60	MLPH	JHU03516.P037H09	601	759	121	154	203	480	2.98
1	5	61	GST 10ng/ul	Control	181	259	133	185	257	48	0.288
1	5	62	GST 10ng/ul	Control	139	177	143	212	304	-4	-0.115
1	6	1	FNIP1	JHU00220.P003G01	861	1010	160	260	932	701	0.805
1	6	2	FNIP1	JHU00220.P003G01	944	1074	158	271	997	786	0.805
1	6	3	RAB40B	JHU00259.P003G05	1214	1503	138	167	128	1076	10.438
1	6	4	RAB40B	JHU00259.P003G05	1171	1333	140	165	127	1031	9.197
1	6	5	ENSA	JHU00218.P003G09	1465	1619	144	180	243	1321	5.922
1	6	6	ENSA	JHU00218.P003G09	1448	1502	152	202	373	1296	3.485
1	6	7	ARF5	JHU00580.P007G01	1072	1148	153	193	285	919	3.351
1	6	8	ARF5	JHU00580.P007G01	947	1083	155	186	188	792	4.771
1	6	9	ABT1	JHU00578.P007G05	657	787	151	176	148	506	4.128
1	6	10	ABT1	JHU00578.P007G05	600	743	148	178	144	452	3.924
1	6	11	C11orf1	JHU00582.P007G09	23870	26880	157	220	558	23713	47.778
1	6	12	C11orf1	JHU00582.P007G09	25060	26242	159	208	288	24901	90.396
1	6	13	PCIF1	JHU00977.P011G01	1894	2149	147	186	154	1747	12.747
1	6	14	PCIF1	JHU00977.P011G01	1927	2129	139	181	171	1788	11.392
1	6	15	BNIP3L	JHU00973.P011G05	1151	1231	141	170	147	1010	7.218
1	6	16	BNIP3L	JHU00973.P011G05	1034	1129	144	174	165	890	5.788
1	6	17	PINX1	JHU01027.P011G09	432	651	147	176	158	285	3.006
1	6	18	PINX1	JHU01027.P011G09	517	695	147	179	161	370	3.205
1	6	19	ND	JHU01377.P015G01	2760	3280	146	183	181	2614	17.11
1	6	20	ND	JHU01377.P015G01	3018	3351	144	188	203	2874	15.581
1	6	21	ND	JHU01398.P015G05	2277	2260	146	184	184	2131	11.283
1	6	22	ND	JHU01398.P015G05	2243	2116	146	180	190	2097	10.189
1	6	23	AIG1	JHU01345.P015G09	1053	1228	146	175	157	907	6.707
1	6	24	AIG1	JHU01345.P015G09	1038	1370	136	173	172	902	6.959
1	6	25	FCN3	JHU01766.P019G01	214	289	145	248	364	69	0.113
1	6	26	FCN3	JHU01766.P019G01	211	268	174	353	494	37	-0.172
1	6	27	ACSBG2	JHU01733.P019G05	390	464	134	164	150	256	2
1	6	28	ACSBG2	JHU01733.P019G05	380	443	143	174	148	237	1.818
1	6	29	LDHC	JHU01777.P019G09	674	763	143	180	178	531	3.275
1	6	30	LDHC	JHU01777.P019G09	678	776	143	191	236	535	2.479
1	6	31	ORC4L	JHU02173.P023G01	1117	1198	132	173	242	985	4.236
1	6	32	ORC4L	JHU02173.P023G01	1050	1175	132	170	228	918	4.408
1	6	33	COX4I1	JHU02128.P023G05	3053	3324	145	205	309	2908	10.094
1	6	34	COX4I1	JHU02128.P023G05	3268	3194	141	193	260	3127	11.542
1	6	35	SAA4	JHU02184.P023G09	5714	4687	156	466	3626	5558	1.164
1	6	36	SAA4	JHU02184.P023G09	4751	3931	151	209	312	4600	11.929
1	6	37	WBP11	JHU02590.P027G01	164	203	146	203	348	18	0
1	6	38	WBP11	JHU02590.P027G01	196	269	140	193	350	56	0.217
1	6	39	TFCP2	JHU02580.P027G05	350	388	133	182	292	217	0.705
1	6	40	TFCP2	JHU02580.P027G05	302	371	140	176	199	162	0.98
1	6	41	MRPL4	JHU02552.P027G09	3215	3525	153	244	992	3062	3.307
1	6	42	MRPL4	JHU02552.P027G09	3147	3463	161	272	1038	2986	3.074
1	6	43	AGTR1	JHU16058.P031G01	2450	2538	167	252	356	2283	6.421
1	6	44	AGTR1	JHU16058.P031G01	2182	2305	151	259	1206	2031	1.697
1	6	45	SNX7	JHU02956.P031G05	147	198	136	183	312	11	0.048
1	6	46	SNX7	JHU02956.P031G05	165	254	142	186	316	23	0.215
1	6	47	WAC_frag	JHU02971.P031G09	130	156	132	179	291	-2	-0.079
1	6	48	WAC_frag	JHU02971.P031G09	157	211	135	185	290	22	0.09
1	6	49	DLEU1	JHU03290.P035G01	1316	1425	115	152	145	1201	8.779
1	6	50	DLEU1	JHU03290.P035G01	1435	1536	109	137	130	1326	10.762
1	6	51	TCF21	JHU03347.P035G05	218	306	113	148	210	105	0.752
1	6	52	TCF21	JHU03347.P035G05	221	287	117	159	238	104	0.538
1	6	53	C19orf25	JHU03272.P035G09	326	433	109	135	119	217	2.504
1	6	54	C19orf25	JHU03272.P035G09	364	470	128	168	190	236	1.589
1	6	55	WBSCR27	JHU03741.P039G01	955	1083	128	191	372	827	2.398
1	6	56	WBSCR27	JHU03741.P039G01	1078	1096	145	247	619	933	1.372
1	6	57	UBE2Z	JHU03739.P039G05	1574	1525	120	173	495	1454	2.731
1	6	58	UBE2Z	JHU03739.P039G05	1660	1679	111	137	121	1549	12.744
1	6	59	GPX7	JHU03690.P039G09	697	792	114	144	133	583	4.872
1	6	60	GPX7	JHU03690.P039G09	604	770	111	159	416	493	1.469
1	6	61	Anti-human IgG 25ng/ul	Control	228	326	127	199	643	101	0.198
1	6	62	Anti-human IgG 25ng/ul	Control	279	655	155	244	441	124	0.932
1	7	1	ND	JHU00302.P004H01	556	714	147	177	166	409	3.235
1	7	2	ND	JHU00302.P004H01	540	828	149	180	153	391	4.235
1	7	3	PLEKHJ1	JHU00353.P004H05	8597	7433	145	210	735	8452	9.827
1	7	4	PLEKHJ1	JHU00353.P004H05	8199	6890	145	172	143	8054	46.979
1	7	5	MECR	JHU00333.P004H09	6493	7491	148	175	144	6345	50.806
1	7	6	MECR	JHU00333.P004H09	6196	7319	154	186	173	6042	41.231
1	7	7	TMEM182	JHU00756.P008H01	751	1354	153	195	270	598	4.293
1	7	8	TMEM182	JHU00756.P008H01	797	855	145	177	173	652	3.919
1	7	9	AP3M1	JHU00679.P008H05	4023	4047	154	261	1741	3869	2.175
1	7	10	AP3M1	JHU00679.P008H05	3526	3646	155	239	1654	3371	2.06
1	7	11	FKBP8	JHU00704.P008H09	2107	2490	160	226	600	1947	3.773
1	7	12	FKBP8	JHU00704.P008H09	2395	2638	164	236	595	2231	4.037
1	7	13	CBS	JHU01072.P012H01	1212	1223	145	171	136	1067	7.735
1	7	14	CBS	JHU01072.P012H01	1196	1187	139	170	153	1057	6.647
1	7	15	APH1A	JHU01060.P012H05	2917	3017	144	171	131	2773	21.725
1	7	16	APH1A	JHU01060.P012H05	2747	2861	147	175	155	2600	17.329
1	7	17	ZDHHC3	JHU01149.P012H09	1420	1457	145	172	154	1275	8.344
1	7	18	ZDHHC3	JHU01149.P012H09	1418	1541	141	172	170	1277	8.053
1	7	19	UBE2A	JHU01531.P016H01	396	583	136	171	174	260	2.368
1	7	20	UBE2A	JHU01531.P016H01	422	651	146	180	150	276	3.14
1	7	21	SCRN2	JHU01515.P016H05	2190	2550	144	177	152	2046	15.612
1	7	22	SCRN2	JHU01515.P016H05	1959	1911	141	169	143	1818	12.182
1	7	23	ND	JHU01481.P016H09	211	258	138	168	148	73	0.608
1	7	24	ND	JHU01481.P016H09	214	325	130	163	204	84	0.794
1	7	25	ABAT	JHU01826.P020H01	3538	3529	136	174	206	3402	16.286
1	7	26	ABAT	JHU01826.P020H01	3448	3655	131	171	216	3317	16.13
1	7	27	AP1S3	JHU01830.P020H05	279	367	120	158	159	159	1.314
1	7	28	AP1S3	JHU01830.P020H05	309	364	128	161	151	181	1.344
1	7	29	ETV3	JHU01856.P020H09	377	448	129	159	135	248	2.141
1	7	30	ETV3	JHU01856.P020H09	338	454	135	177	225	203	1.231
1	7	31	DUSP6	JHU02231.P024H01	2809	2526	129	164	197	2680	11.99
1	7	32	DUSP6	JHU02231.P024H01	2494	2216	146	217	385	2348	5.192
1	7	33	PPIL3	JHU02271.P024H05	549	681	147	221	369	402	1.247
1	7	34	PPIL3	JHU02271.P024H05	692	821	149	459	3644	543	0.099
1	7	35	UFD1L	JHU02300.P024H09	6339	6315	167	476	3680	6172	1.587
1	7	36	UFD1L	JHU02300.P024H09	6242	6236	158	200	196	6084	30.796
1	7	37	RANBP3	JHU02663.P028H01	280	372	136	191	341	144	0.531
1	7	38	RANBP3	JHU02663.P028H01	376	460	128	175	290	248	0.983
1	7	39	CPLX1	JHU02612.P028H05	346	423	136	182	262	210	0.92
1	7	40	CPLX1	JHU02612.P028H05	380	468	133	162	154	247	1.987
1	7	41	MLF2	JHU02644.P028H09	65535	42876	193	395	737	65342	57.64
1	7	42	MLF2	JHU02644.P028H09	65535	44656	213	382	688	65322	64.352
1	7	43	CLIC5_frag	JHU02999.P032H01	373	475	142	250	364	231	0.618
1	7	44	CLIC5_frag	JHU02999.P032H01	404	501	137	172	172	267	1.913
1	7	45	ADCK5_frag	JHU02979.P032H05	1230	1254	123	158	148	1107	7.405
1	7	46	ADCK5_frag	JHU02979.P032H05	1233	1261	127	165	172	1106	6.372
1	7	47	CD2	JHU09429.P032H09	1812	2169	123	165	213	1689	9.408
1	7	48	CD2	JHU09429.P032H09	2021	2219	111	145	135	1910	15.363
1	7	49	ND	JHU03448.P036H01	192	228	107	137	128	85	0.711
1	7	50	ND	JHU03448.P036H01	187	243	108	139	134	79	0.776
1	7	51	ELP4	JHU00513.P036H05	223	293	106	138	243	117	0.638
1	7	52	ELP4	JHU00513.P036H05	174	225	110	145	259	64	0.309
1	7	53	ND	JHU03373.P036H09	180	224	110	156	353	70	0.193
1	7	54	ND	JHU03373.P036H09	237	287	107	140	242	130	0.607
1	7	55	VSTM2L	JHU03762.P040H01	4463	4421	116	143	132	4347	32.409
1	7	56	VSTM2L	JHU03762.P040H01	3840	4304	127	478	3858	3713	0.992
1	7	57	ATF6	JHU03751.P040H05	1804	1607	131	461	3743	1673	0.306
1	7	58	ATF6	JHU03751.P040H05	1891	1770	129	166	274	1762	5.854
1	7	59	THRSP	JHU03828.P040H09	1256	1566	122	169	368	1134	3.796
1	7	60	THRSP	JHU03828.P040H09	1125	1100	113	164	440	1012	2.127
1	7	61	GST 50ng/ul	Control	190	252	130	198	559	60	0.097
1	7	62	GST 50ng/ul	Control	139	190	137	204	525	2	-0.027
1	8	1	PRKRIR_frag	JHU00167.P002G01	799	883	153	179	149	646	4.725
1	8	2	PRKRIR_frag	JHU00167.P002G01	811	958	152	195	562	659	1.358
1	8	3	SGK3	JHU12040.P002G05	1505	1488	146	209	740	1359	1.728
1	8	4	SGK3	JHU12040.P002G05	1271	1480	144	188	520	1127	2.485
1	8	5	PPP2R4	JHU00161.P002G09	1275	1279	144	168	125	1131	8.888
1	8	6	PPP2R4	JHU00161.P002G09	1531	1543	158	187	155	1373	8.748
1	8	7	KJ905805	JHU00527.P006G01	860	1059	147	188	263	713	3.312
1	8	8	KJ905805	JHU00527.P006G01	880	978	149	209	528	731	1.456
1	8	9	FAIM	JHU00515.P006G05	779	901	147	191	491	632	1.446
1	8	10	FAIM	JHU00515.P006G05	710	823	146	233	1695	564	0.348
1	8	11	TNFAIP8L2	JHU00568.P006G09	880	1075	148	191	263	732	3.361
1	8	12	TNFAIP8L2	JHU00568.P006G09	920	1209	150	207	564	770	1.777
1	8	13	SNX27_frag	JHU00947.P010G01	2124	2231	149	210	558	1975	3.622
1	8	14	SNX27_frag	JHU00947.P010G01	1975	2057	145	170	134	1830	14.082
1	8	15	ZNF669	JHU00959.P010G05	737	965	148	192	201	589	3.846
1	8	16	ZNF669	JHU00959.P010G05	636	821	138	169	145	498	4.497
1	8	17	MRPL48	JHU00923.P010G09	1296	1491	139	180	187	1157	7.011
1	8	18	MRPL48	JHU00923.P010G09	1384	1534	144	178	182	1240	7.451
1	8	19	PEX11A	JHU01313.P014G01	386	495	142	173	151	244	2.132
1	8	20	PEX11A	JHU01313.P014G01	473	548	138	176	165	335	2.255
1	8	21	HDAC11	JHU01293.P014G05	3151	3776	138	182	178	3013	20.191
1	8	22	HDAC11	JHU01293.P014G05	3539	3636	139	170	143	3400	24.238
1	8	23	RSL24D1	JHU01272.P014G09	539	773	144	201	403	395	1.419
1	8	24	RSL24D1	JHU01272.P014G09	490	662	134	169	216	356	2.282
1	8	25	RWDD3	JHU01707.P018G01	277	326	133	165	160	144	1.006
1	8	26	RWDD3	JHU01707.P018G01	283	333	129	161	135	154	1.274
1	8	27	ARL6IP6	JHU01636.P018G05	733	856	125	168	174	608	3.954
1	8	28	ARL6IP6	JHU01636.P018G05	738	837	128	173	241	610	2.755
1	8	29	CA1	JHU01648.P018G09	1921	1844	128	167	226	1793	7.42
1	8	30	CA1	JHU01648.P018G09	1879	1871	120	154	146	1759	11.76
1	8	31	CBWD1	JHU02031.P022G01	1940	1769	135	188	268	1805	5.899
1	8	32	CBWD1	JHU02031.P022G01	1927	1727	152	210	322	1775	4.711
1	8	33	ND	JHU02046.P022G05	928	1093	129	170	179	799	5.156
1	8	34	ND	JHU02046.P022G05	867	956	131	169	169	736	4.657
1	8	35	POLR2E	JHU02080.P022G09	267	353	147	211	532	120	0.267
1	8	36	POLR2E	JHU02080.P022G09	251	311	154	273	1075	97	0.035
1	8	37	NAT9	JHU02457.P026G01	5185	4185	167	412	2151	5018	1.754
1	8	38	NAT9	JHU02457.P026G01	5388	4643	161	307	1837	5227	2.36
1	8	39	TAP2	JHU02480.P026G05	2070	2179	149	211	216	1921	9.111
1	8	40	TAP2	JHU02480.P026G05	1930	2135	146	256	824	1784	2.28
1	8	41	TCN2	JHU13678.P026G09	5823	5848	177	423	1355	5646	4.004
1	8	42	TCN2	JHU13678.P026G09	5814	5712	192	402	742	5622	7.156
1	8	43	S100A8	JHU02849.P030G01	7410	6330	146	186	170	7264	36.141
1	8	44	S100A8	JHU02849.P030G01	8015	6539	131	173	168	7884	37.893
1	8	45	TRAPPC4	JHU02863.P030G05	1803	1756	139	186	183	1664	8.579
1	8	46	TRAPPC4	JHU02863.P030G05	1463	1613	131	168	164	1332	8.811
1	8	47	EIF3H	JHU02809.P030G09	551	648	124	165	231	427	2.091
1	8	48	EIF3H	JHU02809.P030G09	483	560	105	142	182	378	2.297
1	8	49	RAC3	JHU03240.P034G01	1112	1182	108	141	138	1004	7.543
1	8	50	RAC3	JHU03240.P034G01	1208	1346	110	133	119	1098	10.193
1	8	51	UBE2Q2_frag	JHU03262.P034G05	3393	3601	116	147	139	3277	24.849
1	8	52	UBE2Q2_frag	JHU03262.P034G05	3426	3593	110	157	356	3316	9.652
1	8	53	IMUP	JHU03179.P034G09	319	393	117	152	278	202	0.867
1	8	54	IMUP	JHU03179.P034G09	353	460	110	146	257	243	1.222
1	8	55	MOB3A	JHU03600.P038G01	4665	5010	132	183	225	4533	21.453
1	8	56	MOB3A	JHU03600.P038G01	4574	4736	147	498	3805	4427	1.114
1	8	57	KIZ	JHU16162.P038G05	397	612	134	177	216	263	2.014
1	8	58	KIZ	JHU16162.P038G05	437	516	138	230	679	299	0.421
1	8	59	LRRTM4	JHU03596.P038G09	1404	1491	131	330	1449	1273	0.801
1	8	60	LRRTM4	JHU03596.P038G09	1289	1491	122	156	258	1167	5.174
1	8	61	Anti-human IgG 100ng/ul	Control	990	1302	130	187	316	860	3.528
1	8	62	Anti-human IgG 100ng/ul	Control	856	1542	133	196	293	723	4.594
1	9	1	CAMK4	JHU00110.P002H01	7153	6181	140	169	133	7013	45.203
1	9	2	CAMK4	JHU00110.P002H01	7936	6923	152	179	150	7784	44.96
1	9	3	STK17B	JHU00183.P002H05	652	705	141	171	142	511	3.761
1	9	4	STK17B	JHU00183.P002H05	709	811	140	166	126	569	5.119
1	9	5	ND	JHU00142.P002H09	1279	1323	144	176	156	1135	7.353
1	9	6	ND	JHU00142.P002H09	1044	1132	149	182	155	895	6.129
1	9	7	KJ905805	JHU00527.P006H01	1825	2059	148	186	207	1677	9.048
1	9	8	KJ905805	JHU00527.P006H01	1802	2184	142	179	207	1660	9.686
1	9	9	ND	JHU00513.P006H05	535	595	137	176	193	398	2.171
1	9	10	ND	JHU00513.P006H05	432	535	138	170	186	294	1.962
1	9	11	PRMT8	JHU00547.P006H09	1685	1796	143	175	158	1542	10.259
1	9	12	PRMT8	JHU00547.P006H09	1556	1725	153	216	540	1403	2.794
1	9	13	PMEPA1	JHU00953.P010H01	5090	4815	156	224	365	4934	12.578
1	9	14	PMEPA1	JHU00953.P010H01	4771	4859	158	223	346	4613	13.399
1	9	15	GIN1	JHU00956.P010H05	2263	2524	145	198	231	2118	10.069
1	9	16	GIN1	JHU00956.P010H05	2256	2585	137	188	225	2119	10.653
1	9	17	LIN7C	JHU00915.P010H09	399	495	130	179	200	269	1.58
1	9	18	LIN7C	JHU00915.P010H09	369	463	144	185	187	225	1.487
1	9	19	SYF2	JHU01332.P014H01	430	509	140	173	168	290	2
1	9	20	SYF2	JHU01332.P014H01	354	429	144	186	201	210	1.209
1	9	21	C1D	JHU01273.P014H05	723	790	145	206	418	578	1.397
1	9	22	C1D	JHU01273.P014H05	695	789	147	222	547	548	1.037
1	9	23	TBCB	JHU01334.P014H09	1127	1222	140	215	529	987	1.904
1	9	24	TBCB	JHU01334.P014H09	1311	1484	134	175	201	1177	6.512
1	9	25	HSD17B12	JHU01673.P018H01	666	715	129	175	206	537	2.621
1	9	26	HSD17B12	JHU01673.P018H01	704	806	134	179	187	570	3.353
1	9	27	C16orf78	JHU01642.P018H05	329	372	131	174	174	198	1.138
1	9	28	C16orf78	JHU01642.P018H05	274	348	129	175	244	145	0.709
1	9	29	F13A1	JHU01660.P018H09	6531	6357	126	168	220	6405	28.132
1	9	30	F13A1	JHU01660.P018H09	6046	5833	133	188	293	5913	19.266
1	9	31	NPPA	JHU02071.P022H01	11511	12021	140	203	382	11371	30.937
1	9	32	NPPA	JHU02071.P022H01	11123	10771	148	209	359	10975	29.421
1	9	33	CPA2	JHU02038.P022H05	1560	1555	149	331	1725	1411	0.71
1	9	34	CPA2	JHU02038.P022H05	1533	1492	127	166	173	1406	7.665
1	9	35	ND	JHU02082.P022H09	706	788	162	416	1261	544	0.295
1	9	36	ND	JHU02082.P022H09	705	748	146	310	1254	559	0.349
1	9	37	C6orf106	JHU02417.P026H01	2405	2064	183	368	661	2222	2.566
1	9	38	C6orf106	JHU02417.P026H01	2395	2381	222	415	1856	2173	1.059
1	9	39	ND	JHU02483.P026H05	272	377	143	236	318	129	0.443
1	9	40	ND	JHU02483.P026H05	295	370	130	254	1162	165	0.1
1	9	41	SF3B5	JHU02473.P026H09	4260	4167	138	216	894	4122	4.419
1	9	42	SF3B5	JHU02473.P026H09	4447	4248	146	182	151	4301	26.927
1	9	43	SMIM14	JHU02796.P030H01	1861	1933	145	183	178	1716	9.831
1	9	44	SMIM14	JHU02796.P030H01	1864	1834	162	206	201	1702	8.1
1	9	45	ATAD1_frag	JHU02790.P030H05	1637	1538	128	172	175	1509	7.806
1	9	46	ATAD1_frag	JHU02790.P030H05	1650	1705	130	171	194	1520	7.907
1	9	47	CRELD1	JHU02801.P030H09	2081	2042	124	159	183	1957	10.29
1	9	48	CRELD1	JHU02801.P030H09	2111	2090	121	159	180	1990	10.728
1	9	49	WAS	JHU03263.P034H01	1431	1388	120	155	157	1311	7.854
1	9	50	WAS	JHU03263.P034H01	1419	1339	121	157	156	1298	7.577
1	9	51	FGF21	JHU03205.P034H05	1252	1289	120	158	159	1132	7.113
1	9	52	FGF21	JHU03205.P034H05	1186	1178	115	149	150	1071	6.86
1	9	53	MVP	JHU03230.P034H09	10250	10811	126	155	144	10124	74
1	9	54	MVP	JHU03230.P034H09	10945	11706	129	175	377	10816	30.586
1	9	55	GALM	JHU03580.P038H01	2780	2999	130	195	409	2650	6.856
1	9	56	GALM	JHU03580.P038H01	2327	1989	144	207	284	2183	6.275
1	9	57	PUF60	JHU03630.P038H05	48896	39272	139	183	186	48757	210.156
1	9	58	PUF60	JHU03630.P038H05	50354	36802	153	404	1676	50201	21.717
1	9	59	GID8	JHU03564.P038H09	808	973	136	371	1603	672	0.376
1	9	60	GID8	JHU03564.P038H09	808	843	119	144	128	689	5.461
1	9	61	GST 100ng/ul	Control	272	648	129	187	310	143	1.487
1	9	62	GST 100ng/ul	Control	301	370	143	202	284	158	0.592
1	10	1	STAC3	JHU00370.P004G01	936	2103	139	176	199	797	9.683
1	10	2	STAC3	JHU00370.P004G01	910	987	143	178	202	767	4.005
1	10	3	SAE1	JHU00362.P004G05	1277	1234	142	166	128	1135	8.344
1	10	4	SAE1	JHU00362.P004G05	1238	1094	143	169	140	1095	6.607
1	10	5	MECR	JHU00333.P004G09	4391	4872	141	172	151	4250	31.126
1	10	6	MECR	JHU00333.P004G09	4626	5154	144	177	158	4482	31.5
1	10	7	SH2D1B	JHU00745.P008G01	2292	2572	135	170	183	2157	13.126
1	10	8	SH2D1B	JHU00745.P008G01	2419	2578	135	175	224	2284	10.728
1	10	9	TMEM68	JHU00759.P008G05	1702	1826	141	185	359	1561	4.571
1	10	10	TMEM68	JHU00759.P008G05	1828	1974	135	168	178	1693	10.146
1	10	11	PLOD3	JHU00730.P008G09	2307	2372	139	163	133	2168	16.609
1	10	12	PLOD3	JHU00730.P008G09	2101	2277	140	179	177	1961	11.853
1	10	13	CTSB	JHU01079.P012G01	591	758	139	184	272	452	2.11
1	10	14	CTSB	JHU01079.P012G01	717	789	141	194	314	576	1.895
1	10	15	TAGLN3	JHU01131.P012G05	233	297	136	169	151	97	0.848
1	10	16	TAGLN3	JHU01131.P012G05	271	332	134	177	210	137	0.738
1	10	17	RPS14	JHU01120.P012G09	1101	1239	126	159	155	975	6.968
1	10	18	RPS14	JHU01120.P012G09	1040	1127	126	169	176	914	5.443
1	10	19	APOBEC3C	JHU01449.P016G01	749	810	128	163	152	621	4.257
1	10	20	APOBEC3C	JHU01449.P016G01	715	783	137	179	195	578	3.097
1	10	21	AIF1L	JHU01458.P016G05	843	855	139	194	294	704	2.248
1	10	22	AIF1L	JHU01458.P016G05	727	795	139	194	414	588	1.452
1	10	23	ITM2B	JHU01189.P016G09	1117	1227	128	167	175	989	6.057
1	10	24	ITM2B	JHU01189.P016G09	1090	1110	128	173	191	962	4.906
1	10	25	AEBP2	JHU01828.P020G01	536	668	126	160	160	410	3.175
1	10	26	AEBP2	JHU01828.P020G01	620	747	129	169	176	491	3.284
1	10	27	BBS10_frag	JHU01833.P020G05	314	389	120	162	332	194	0.684
1	10	28	BBS10_frag	JHU01833.P020G05	302	384	118	167	270	184	0.804
1	10	29	GCSAML	JHU01839.P020G09	863	1025	123	183	318	740	2.648
1	10	30	GCSAML	JHU01839.P020G09	893	954	129	183	289	764	2.668
1	10	31	USP14	JHU02302.P024G01	5580	4555	164	334	1971	5416	2.142
1	10	32	USP14	JHU02302.P024G01	5892	5000	164	334	1985	5728	2.351
1	10	33	ND	JHU02289.P024G05	197	252	185	506	1904	12	-0.133
1	10	34	ND	JHU02289.P024G05	215	255	167	554	2377	48	-0.126
1	10	35	EIF3L	JHU02234.P024G09	4903	4858	258	1309	5485	4645	0.647
1	10	36	EIF3L	JHU02234.P024G09	4802	5018	171	440	1179	4631	3.883
1	10	37	DBNDD1	JHU02615.P028G01	3362	2874	158	308	588	3204	4.364
1	10	38	DBNDD1	JHU02615.P028G01	3306	2996	163	313	452	3143	5.936
1	10	39	TPPP3	JHU02607.P028G05	7325	7876	124	157	179	7201	43.123
1	10	40	TPPP3	JHU02607.P028G05	7158	7765	123	161	169	7035	44.994
1	10	41	CRIP2	JHU02613.P028G09	10442	12434	144	430	1665	10298	7.21
1	10	42	CRIP2	JHU02613.P028G09	9813	12070	130	164	166	9683	71.723
1	10	43	ARFGAP2	JHU03072.P032G01	650	955	125	170	192	525	4.089
1	10	44	ARFGAP2	JHU03072.P032G01	942	1128	127	167	183	815	5.251
1	10	45	ASPA	JHU02983.P032G05	1395	1476	124	165	225	1271	5.827
1	10	46	ASPA	JHU02983.P032G05	1426	1580	128	164	210	1298	6.743
1	10	47	NXPE1	JHU03013.P032G09	3789	4000	131	189	243	3658	15.683
1	10	48	NXPE1	JHU03013.P032G09	3814	4127	124	172	213	3690	18.568
1	10	49	DPY30	JHU03411.P036G01	151	180	121	148	134	30	0.239
1	10	50	DPY30	JHU03411.P036G01	156	194	117	147	132	39	0.356
1	10	51	TMEM216	JHU03416.P036G05	216	264	116	145	135	100	0.881
1	10	52	TMEM216	JHU03416.P036G05	175	222	119	151	140	56	0.507
1	10	53	MYCL	JHU03421.P036G09	188	219	116	147	160	72	0.45
1	10	54	MYCL	JHU03421.P036G09	206	231	122	176	393	84	0.14
1	10	55	FATE1	JHU03782.P040G01	583	702	111	137	137	472	4.124
1	10	56	FATE1	JHU03782.P040G01	518	771	124	164	185	394	3.281
1	10	57	AHDC1_frag	JHU03745.P040G05	545	604	124	167	198	421	2.207
1	10	58	AHDC1_frag	JHU03745.P040G05	566	829	138	286	1181	428	0.46
1	10	59	MTHFD2L	JHU03802.P040G09	716	832	113	143	140	603	4.921
1	10	60	MTHFD2L	JHU03802.P040G09	730	818	114	148	183	616	3.661
1	10	61	hMDM2	Control	3498	3155	132	214	636	3366	4.624
1	10	62	hMDM2	Control	4159	3710	153	244	635	4006	5.458
1	11	1	RAB14	JHU00250.P003H02	3217	3012	149	186	210	3068	13.457
1	11	2	RAB14	JHU00250.P003H02	3118	3018	143	174	200	2975	14.22
1	11	3	RGR	JHU00273.P003H06	1378	1422	139	162	124	1239	10.161
1	11	4	RGR	JHU00273.P003H06	1219	1386	145	168	134	1074	9.09
1	11	5	KCNS3	JHU00233.P003H10	808	954	138	158	118	670	6.746
1	11	6	KCNS3	JHU00233.P003H10	777	928	131	166	152	646	5.013
1	11	7	MRPS11	JHU00628.P007H02	14062	16326	141	195	549	13921	29.383
1	11	8	MRPS11	JHU00628.P007H02	12667	13791	148	200	242	12519	56.161
1	11	9	IRF1	JHU00618.P007H06	589	700	167	237	455	422	1.018
1	11	10	IRF1	JHU00618.P007H06	633	761	150	194	374	483	1.516
1	11	11	CYTH4_frag	JHU00638.P007H10	811	830	138	169	156	673	4.237
1	11	12	CYTH4_frag	JHU00638.P007H10	733	824	136	162	148	597	4.473
1	11	13	ND	JHU00962.P011H02	926	1031	147	180	168	779	5.065
1	11	14	ND	JHU00962.P011H02	875	966	138	170	152	737	5.237
1	11	15	PTGS2	JHU01032.P011H06	1028	1104	139	170	144	889	6.486
1	11	16	PTGS2	JHU01032.P011H06	941	1121	138	197	565	803	1.635
1	11	17	DDX41	JHU00988.P011H10	744	897	138	226	617	606	1.088
1	11	18	DDX41	JHU00988.P011H10	720	833	126	167	175	594	3.806
1	11	19	CHMP7	JHU01360.P015H02	465	583	131	171	180	334	2.289
1	11	20	CHMP7	JHU01360.P015H02	461	567	128	171	188	333	2.106
1	11	21	CPSF3	JHU01361.P015H06	1301	1311	136	186	267	1165	4.213
1	11	22	CPSF3	JHU01361.P015H06	1293	1295	137	188	286	1156	3.871
1	11	23	ZNF32	JHU01439.P015H10	304	445	128	164	149	176	1.886
1	11	24	ZNF32	JHU01439.P015H10	388	549	124	163	159	264	2.428
1	11	25	TMEM167A	JHU01815.P019H02	1218	1269	129	168	191	1089	5.764
1	11	26	TMEM167A	JHU01815.P019H02	1000	1229	125	170	215	875	4.926
1	11	27	ESR2	JHU01761.P019H06	241	287	122	194	408	119	0.228
1	11	28	ESR2	JHU01761.P019H06	287	331	116	178	426	171	0.359
1	11	29	ZNF486_frag	JHU01824.P019H10	578	801	143	280	723	435	0.721
1	11	30	ZNF486_frag	JHU01824.P019H10	623	714	171	520	3040	452	0.064
1	11	31	PYROXD2	JHU02119.P023H02	6160	6137	212	1232	6202	5948	0.791
1	11	32	PYROXD2	JHU02119.P023H02	5476	5414	196	409	2012	5280	2.488
1	11	33	CCT3	JHU02124.P023H06	10621	8916	175	338	787	10446	10.9
1	11	34	CCT3	JHU02124.P023H06	10358	8370	229	860	3338	10129	2.25
1	11	35	RAD51	JHU02179.P023H10	6181	6799	255	1273	5765	5926	0.959
1	11	36	RAD51	JHU02179.P023H10	5337	5329	181	958	5192	5156	0.842
1	11	37	GINS2	JHU02534.P027H02	7084	5702	135	210	437	6949	12.568
1	11	38	GINS2	JHU02534.P027H02	7650	6122	134	186	261	7516	22.743
1	11	39	ND	JHU02503.P027H06	169	214	131	231	1097	38	-0.015
1	11	40	ND	JHU02503.P027H06	175	210	127	236	827	48	-0.031
1	11	41	UBE2T	JHU02587.P027H10	272	344	150	518	1867	122	-0.093
1	11	42	UBE2T	JHU02587.P027H10	256	340	138	458	1749	118	-0.067
1	11	43	BC000579_frag	JHU02948.P031H02	494	598	131	196	385	363	1.044
1	11	44	BC000579_frag	JHU02948.P031H02	448	532	126	196	390	322	0.862
1	11	45	STX7	JHU02960.P031H06	701	820	134	181	205	567	3.117
1	11	46	STX7	JHU02960.P031H06	820	1079	136	199	309	684	2.848
1	11	47	LTV1	JHU02928.P031H10	146	175	137	206	291	9	-0.107
1	11	48	LTV1	JHU02928.P031H10	144	177	127	187	247	17	-0.04
1	11	49	FAM47A	JHU03296.P035H02	289	390	121	152	148	168	1.608
1	11	50	FAM47A	JHU03296.P035H02	304	368	120	147	141	184	1.567
1	11	51	MED17	JHU03286.P035H06	518	589	121	176	417	397	0.99
1	11	52	MED17	JHU03286.P035H06	458	533	112	156	389	346	0.969
1	11	53	NECAB1	JHU03292.P035H10	506	593	108	143	156	398	2.885
1	11	54	NECAB1	JHU03292.P035H10	518	558	109	142	159	409	2.616
1	11	55	TRIM74	JHU03736.P039H02	7270	6589	131	175	220	7139	29.155
1	11	56	TRIM74	JHU03736.P039H02	7228	6512	113	145	168	7115	37.899
1	11	57	SMRP1	JHU03667.P039H06	17342	18124	131	170	220	17211	81.609
1	11	58	SMRP1	JHU03667.P039H06	15747	16310	122	154	180	15625	89.756
1	11	59	ARL14	JHU03650.P039H10	254	414	112	137	107	142	2.589
1	11	60	ARL14	JHU03650.P039H10	249	301	109	141	142	140	1.127
1	11	61	GST 200ng/ul	Control	576	675	136	197	249	440	1.92
1	11	62	GST 200ng/ul	Control	485	552	158	265	731	327	0.393
1	12	1	MATK	JHU00048.P001G02	3525	3864	144	170	128	3381	28.859
1	12	2	MATK	JHU00048.P001G02	3019	3685	139	165	125	2880	28.16
1	12	3	RIPK2	JHU00074.P001G06	354	424	135	158	123	219	2.163
1	12	4	RIPK2	JHU00074.P001G06	360	448	137	159	123	223	2.35
1	12	5	ULK4	JHU00092.P001G10	424	486	135	158	137	289	2.394
1	12	6	ULK4	JHU00092.P001G10	428	508	140	161	123	288	2.821
1	12	7	DERL1	JHU00412.P005G02	4581	5410	150	192	500	4431	10.436
1	12	8	DERL1	JHU00412.P005G02	4119	4764	158	222	552	3961	8.228
1	12	9	SLC30A5	JHU00462.P005G06	1086	1217	144	179	211	942	4.919
1	12	10	SLC30A5	JHU00462.P005G06	1241	1573	152	215	427	1089	3.18
1	12	11	TMEM98	JHU00474.P005G10	566	656	137	194	374	429	1.235
1	12	12	TMEM98	JHU00474.P005G10	531	657	133	172	172	398	2.82
1	12	13	TIMMDC1	JHU00784.P009G02	445	541	144	191	210	301	1.667
1	12	14	TIMMDC1	JHU00784.P009G02	457	559	144	177	163	313	2.344
1	12	15	OMG	JHU00827.P009G06	120	145	128	162	170	-8	-0.1
1	12	16	OMG	JHU00827.P009G06	125	218	136	208	578	-11	0.017
1	12	17	FAM76A	JHU00803.P009G10	281	330	141	197	238	140	0.559
1	12	18	FAM76A	JHU00803.P009G10	317	385	134	185	209	183	0.957
1	12	19	PYGB	JHU01207.P013G02	1180	1310	136	215	677	1044	1.617
1	12	20	PYGB	JHU01207.P013G02	1141	1213	140	182	185	1001	5.573
1	12	21	USP25	JHU29110.P013G06	668	815	136	178	191	532	3.335
1	12	22	USP25	JHU29110.P013G06	761	851	138	185	239	623	2.787
1	12	23	PSAP	JHU01205.P013G10	1479	1722	128	162	141	1351	11.064
1	12	24	PSAP	JHU01205.P013G10	1657	1873	123	162	148	1534	11.561
1	12	25	NOSIP	JHU01602.P017G02	6704	8084	133	188	235	6571	33.6
1	12	26	NOSIP	JHU01602.P017G02	7773	8683	138	204	278	7635	30.5
1	12	27	PWP2	JHU01607.P017G06	1591	1734	148	213	345	1443	4.409
1	12	28	PWP2	JHU01607.P017G06	1715	1766	138	222	482	1577	3.203
1	12	29	MAGOHB	JHU01579.P017G10	2657	2571	153	269	626	2504	3.677
1	12	30	MAGOHB	JHU01579.P017G10	3051	3007	187	663	3339	2864	0.702
1	12	31	ERVMER34-1_frag	JHU16184.P021G02	1315	1988	171	858	4778	1144	0.237
1	12	32	ERVMER34-1_frag	JHU16184.P021G02	1114	1071	157	727	4772	957	0.072
1	12	33	PNLIP	JHU01990.P021G06	1717	1941	181	768	4150	1536	0.283
1	12	34	PNLIP	JHU01990.P021G06	1726	1935	252	1013	4467	1474	0.206
1	12	35	ZNF566	JHU02016.P021G10	394	514	157	389	1688	237	0.074
1	12	36	ZNF566	JHU02016.P021G10	353	504	139	292	2004	214	0.106
1	12	37	PSAT1	JHU02366.P025G02	11635	10157	138	195	261	11497	38.169
1	12	38	PSAT1	JHU02366.P025G02	10664	8797	144	257	1073	10520	7.959
1	12	39	ND	JHU02400.P025G06	217	266	131	229	992	86	0.037
1	12	40	ND	JHU02400.P025G06	243	295	123	178	226	120	0.518
1	12	41	ND	JHU02334.P025G10	1827	1688	129	195	459	1698	3.253
1	12	42	ND	JHU02334.P025G10	1781	1565	131	187	470	1650	2.932
1	12	43	MAGEA3	JHU02741.P029G02	2234	2107	143	208	361	2091	5.26
1	12	44	MAGEA3	JHU02741.P029G02	2250	2196	136	197	377	2114	5.302
1	12	45	SNRPF	JHU02775.P029G06	3004	2591	139	187	196	2865	12.265
1	12	46	SNRPF	JHU02775.P029G06	3135	2803	137	211	295	2998	8.786
1	12	47	MLLT11	JHU02746.P029G10	704	782	134	186	244	570	2.443
1	12	48	MLLT11	JHU02746.P029G10	692	795	120	163	224	572	2.821
1	12	49	KLHL3_frag	JHU03111.P033G02	1067	1113	124	170	187	943	5.043
1	12	50	KLHL3_frag	JHU03111.P033G02	1086	1077	127	166	166	959	5.488
1	12	51	FAM124A	JHU03100.P033G06	496	601	135	180	184	361	2.288
1	12	52	FAM124A	JHU03100.P033G06	449	558	121	179	407	328	0.931
1	12	53	SULT4A1	JHU03154.P033G10	224	338	124	155	135	100	1.356
1	12	54	SULT4A1	JHU03154.P033G10	250	392	125	157	146	125	1.61
1	12	55	LAPTM4A	JHU03508.P037G02	5093	5311	147	198	226	4946	22.624
1	12	56	LAPTM4A	JHU03508.P037G02	5143	5415	146	202	273	4997	19.095
1	12	57	VAMP3	JHU03545.P037G06	523	628	137	178	213	386	2.113
1	12	58	VAMP3	JHU03545.P037G06	546	617	123	150	135	423	3.459
1	12	59	POLR2F	JHU03528.P037G10	764	735	116	149	195	648	3.005
1	12	60	POLR2F	JHU03528.P037G10	663	665	111	142	134	552	3.903
1	12	61	RanBP2deltaFG	Control	16164	16176	184	855	1854	15980	8.264
1	12	62	RanBP2deltaFG	Control	15444	14847	197	646	1303	15247	10.899
1	13	1	PMS2P5	JHU00354.P004H02	867	1004	143	173	170	724	4.888
1	13	2	PMS2P5	JHU00354.P004H02	780	862	138	163	120	642	5.825
1	13	3	FGFBP1	JHU00315.P004H06	1212	1409	134	161	133	1078	9.383
1	13	4	FGFBP1	JHU00315.P004H06	1090	1299	135	162	147	955	7.735
1	13	5	HLA-E	JHU00318.P004H10	1141	1235	136	170	183	1005	5.82
1	13	6	HLA-E	JHU00318.P004H10	1130	1240	142	167	143	988	7.503
1	13	7	ADH4	JHU00676.P008H02	18873	17364	151	183	206	18722	83.403
1	13	8	ADH4	JHU00676.P008H02	16759	15266	148	187	477	16611	31.612
1	13	9	C7orf33	JHU00685.P008H06	2089	2071	146	195	317	1943	5.918
1	13	10	C7orf33	JHU00685.P008H06	1848	1948	142	201	391	1706	4.468
1	13	11	STX18	JHU00750.P008H10	1041	1204	144	194	257	897	3.93
1	13	12	STX18	JHU00750.P008H10	1067	1188	136	176	176	931	5.75
1	13	13	TCTN2	JHU01067.P012H02	418	498	143	191	234	275	1.312
1	13	14	TCTN2	JHU01067.P012H02	521	645	136	177	186	385	2.516
1	13	15	SQLE	JHU01127.P012H06	7553	7819	146	209	455	7407	16.725
1	13	16	SQLE	JHU01127.P012H06	7360	7610	147	302	2135	7213	3.423
1	13	17	OSER1	JHU01070.P012H10	434	469	149	310	2147	285	0.074
1	13	18	OSER1	JHU01070.P012H10	393	488	138	211	666	255	0.416
1	13	19	ND	JHU01504.P016H02	423	498	136	205	652	287	0.449
1	13	20	ND	JHU01504.P016H02	424	545	135	182	197	289	1.843
1	13	21	DXO	JHU01470.P016H06	533	644	127	177	200	406	2.335
1	13	22	DXO	JHU01470.P016H06	567	636	127	168	182	440	2.571
1	13	23	ND	JHU01522.P016H10	215	258	134	170	169	81	0.521
1	13	24	ND	JHU01522.P016H10	231	281	129	172	172	102	0.634
1	13	25	CTSG	JHU01848.P020H02	1441	1611	137	217	511	1304	2.728
1	13	26	CTSG	JHU01848.P020H02	1491	1506	140	188	208	1351	6.337
1	13	27	ND	JHU01864.P020H06	181	216	159	222	300	22	-0.02
1	13	28	ND	JHU01864.P020H06	199	265	166	250	412	33	0.036
1	13	29	NDUFA6	JHU14767.P020H10	394	455	134	232	685	260	0.326
1	13	30	NDUFA6	JHU14767.P020H10	416	623	146	361	1484	270	0.177
1	13	31	KLK5	JHU02250.P024H02	1576	1728	145	281	813	1431	1.78
1	13	32	KLK5	JHU02250.P024H02	1653	1954	137	238	516	1516	3.326
1	13	33	PNKD	JHU02266.P024H06	1097	1388	144	249	496	953	2.296
1	13	34	PNKD	JHU02266.P024H06	911	1287	169	759	4023	742	0.131
1	13	35	NSG1	JHU02227.P024H10	3189	2885	136	272	1067	3053	2.449
1	13	36	NSG1	JHU02227.P024H10	2897	2932	142	267	1023	2755	2.605
1	13	37	MIS12	JHU02643.P028H02	364	433	139	258	958	225	0.183
1	13	38	MIS12	JHU02643.P028H02	306	413	138	200	347	168	0.614
1	13	39	CEP290_frag	JHU02606.P028H06	7319	5737	147	212	291	7172	18.986
1	13	40	CEP290_frag	JHU02606.P028H06	7210	5683	141	207	313	7069	17.495
1	13	41	PRDX2	JHU02655.P028H10	6981	5812	179	554	1876	6802	2.803
1	13	42	PRDX2	JHU02655.P028H10	6750	5711	157	431	769	6593	6.866
1	13	43	FAM46C	JHU03012.P032H02	248	311	158	359	631	90	-0.076
1	13	44	FAM46C	JHU03012.P032H02	277	322	147	191	204	130	0.642
1	13	45	AMDHD1	JHU02982.P032H06	1490	1772	149	206	239	1341	6.552
1	13	46	AMDHD1	JHU02982.P032H06	1583	1758	145	201	234	1438	6.654
1	13	47	SRSF1	JHU03058.P032H10	669	737	138	194	224	531	2.424
1	13	48	SRSF1	JHU03058.P032H10	685	806	131	186	255	554	2.431
1	13	49	DHRS13	JHU03384.P036H02	284	331	128	176	223	156	0.695
1	13	50	DHRS13	JHU03384.P036H02	316	348	129	177	212	187	0.807
1	13	51	ND	JHU03446.P036H06	275	330	126	179	226	149	0.668
1	13	52	ND	JHU03446.P036H06	314	357	125	164	157	189	1.229
1	13	53	SNX24	JHU03440.P036H10	228	257	131	170	159	97	0.547
1	13	54	SNX24	JHU03440.P036H10	223	246	137	167	143	86	0.552
1	13	55	ZNF747	JHU03839.P040H02	396	453	146	218	391	250	0.601
1	13	56	ZNF747	JHU03839.P040H02	353	466	136	175	156	217	1.865
1	13	57	CROCCP2	JHU03795.P040H06	1435	1546	134	870	5695	1301	0.119
1	13	58	CROCCP2	JHU03795.P040H06	1363	1296	128	224	1295	1235	0.828
1	13	59	SLC22A18AS	JHU03821.P040H10	237	326	121	247	1397	116	0.057
1	13	60	SLC22A18AS	JHU03821.P040H10	279	566	117	239	686	162	0.477
1	13	61	Mouse-anti-biotin	Control	4219	3947	147	639	1729	4072	1.913
1	13	62	Mouse-anti-biotin	Control	3704	3398	210	910	1873	3494	1.328
1	14	1	TPD52L3	JHU00186.P002G02	242	285	137	189	648	105	0.148
1	14	2	TPD52L3	JHU00186.P002G02	234	281	131	154	117	103	1.085
1	14	3	IRAK4	JHU00140.P002G06	343	393	132	155	124	211	1.919
1	14	4	IRAK4	JHU00140.P002G06	376	437	135	165	142	241	1.915
1	14	5	ND	JHU00123.P002G10	509	562	137	175	242	372	1.599
1	14	6	ND	JHU00123.P002G10	499	571	145	178	220	354	1.786
1	14	7	AGPAT4	JHU00484.P006G02	1656	2031	153	189	228	1503	8.079
1	14	8	AGPAT4	JHU00484.P006G02	1602	1846	152	196	309	1450	5.34
1	14	9	SCAND2P	JHU00490.P006G06	1555	1600	145	195	335	1410	4.194
1	14	10	SCAND2P	JHU00490.P006G06	1718	2099	144	183	214	1574	8.953
1	14	11	RTN2	JHU00556.P006G10	313	420	146	200	362	167	0.608
1	14	12	RTN2	JHU00556.P006G10	389	496	147	190	231	242	1.325
1	14	13	AZIN1	JHU00873.P010G02	1529	1502	155	212	264	1374	4.886
1	14	14	AZIN1	JHU00873.P010G02	1522	1613	158	214	254	1364	5.508
1	14	15	DNAH6	JHU00918.P010G06	196	264	164	240	479	32	0.05
1	14	16	DNAH6	JHU00918.P010G06	183	222	157	358	2248	26	-0.06
1	14	17	MRPS18A	JHU00924.P010G10	4060	4182	146	195	240	3914	16.613
1	14	18	MRPS18A	JHU00924.P010G10	3703	3867	139	173	192	3564	19.24
1	14	19	USP25	JHU29110.P014G02	519	576	131	167	158	388	2.589
1	14	20	USP25	JHU29110.P014G02	599	692	133	179	203	466	2.527
1	14	21	SNX3	JHU01329.P014G06	13085	15456	136	187	207	12949	73.763
1	14	22	SNX3	JHU01329.P014G06	13840	15388	136	188	203	13704	74.877
1	14	23	CMSS1	JHU01275.P014G10	3093	3009	147	345	1431	2946	1.862
1	14	24	CMSS1	JHU01275.P014G10	2822	2826	149	412	1608	2673	1.501
1	14	25	NALCN	JHU01724.P018G02	349	443	155	428	1550	194	0.01
1	14	26	NALCN	JHU01724.P018G02	385	432	155	239	437	230	0.442
1	14	27	FIGF	JHU01664.P018G06	4803	5101	172	242	316	4631	15.377
1	14	28	FIGF	JHU01664.P018G06	4293	4262	145	201	242	4148	16.781
1	14	29	KJ900890	JHU01705.P018G10	2562	2600	130	206	635	2432	3.77
1	14	30	KJ900890	JHU01705.P018G10	2527	2529	137	251	803	2390	2.837
1	14	31	NPM1	JHU02070.P022G02	9509	7725	164	396	1305	9345	5.616
1	14	32	NPM1	JHU02070.P022G02	9667	8409	151	298	837	9516	9.691
1	14	33	ND	JHU02025.P022G06	932	1134	141	213	332	791	2.774
1	14	34	ND	JHU02025.P022G06	731	878	126	190	266	605	2.586
1	14	35	ND	JHU02079.P022G10	355	418	130	173	172	225	1.424
1	14	36	ND	JHU02079.P022G10	282	358	144	293	1125	138	0.058
1	14	37	NAT9	JHU02458.P026G02	1742	1673	133	197	402	1609	3.672
1	14	38	NAT9	JHU02458.P026G02	1528	1468	133	192	332	1395	3.843
1	14	39	AIMP2	JHU02449.P026G06	11611	11411	148	223	350	11463	31.966
1	14	40	AIMP2	JHU02449.P026G06	12725	12261	185	413	1824	12540	6.496
1	14	41	SNX6	JHU02476.P026G10	6765	7623	153	447	1905	6612	3.767
1	14	42	SNX6	JHU02476.P026G10	6627	6946	162	552	898	6465	7.12
1	14	43	GABARAPL2	JHU02811.P030G02	4400	4995	127	164	168	4273	28.756
1	14	44	GABARAPL2	JHU02811.P030G02	4317	4660	142	195	237	4175	18.84
1	14	45	IFT81	JHU02821.P030G06	3586	3493	149	188	194	3437	17.036
1	14	46	IFT81	JHU02821.P030G06	3433	3472	147	201	237	3286	13.802
1	14	47	TSN	JHU02864.P030G10	3152	3040	133	175	171	3019	16.754
1	14	48	TSN	JHU02864.P030G10	3079	2982	136	185	237	2943	11.802
1	14	49	EFHC1	JHU03202.P034G02	9740	10450	134	183	225	9606	45.631
1	14	50	EFHC1	JHU03202.P034G02	7561	8132	128	179	220	7433	36.15
1	14	51	TYR	JHU03259.P034G06	387	460	122	168	195	265	1.497
1	14	52	TYR	JHU03259.P034G06	442	581	124	171	183	318	2.24
1	14	53	PRRC2B	JHU03219.P034G10	65535	49557	190	588	2886	65345	16.968
1	14	54	PRRC2B	JHU03219.P034G10	65535	52522	183	469	2001	65352	26.013
1	14	55	MLC1_frag	JHU03599.P038G02	638	786	154	356	1603	484	0.268
1	14	56	MLC1_frag	JHU03599.P038G02	687	864	126	174	298	561	2.315
1	14	57	IMP3	JHU03587.P038G06	653	753	137	848	5649	516	-0.017
1	14	58	IMP3	JHU03587.P038G06	664	798	133	886	5767	531	-0.015
1	14	59	NICN1	JHU03606.P038G10	597	716	114	143	141	483	4.064
1	14	60	NICN1	JHU03606.P038G10	663	739	117	164	504	546	1.141
1	14	61	human IgG 1.5625ng/ul	Control	121	145	135	219	647	-14	-0.114
1	14	62	human IgG 1.5625ng/ul	Control	129	182	157	235	481	-28	-0.11
1	15	1	GSK3B	JHU00034.P001H02	2542	2815	133	163	147	2409	18.041
1	15	2	GSK3B	JHU00034.P001H02	2748	2868	130	158	144	2618	18.819
1	15	3	CLK3	JHU00021.P001H06	265	340	125	152	119	140	1.58
1	15	4	CLK3	JHU00021.P001H06	339	399	123	148	110	216	2.282
1	15	5	AK3	JHU00006.P001H10	5215	5067	123	161	221	5092	22.199
1	15	6	AK3	JHU00006.P001H10	5645	5514	145	181	251	5500	21.247
1	15	7	HIGD2A	JHU00427.P005H02	1592	1728	146	173	145	1446	10.724
1	15	8	HIGD2A	JHU00427.P005H02	1630	1976	140	189	340	1490	5.256
1	15	9	TGIF1	JHU00466.P005H06	339	434	135	182	256	204	0.984
1	15	10	TGIF1	JHU00466.P005H06	334	418	144	179	154	190	1.552
1	15	11	LDHB	JHU00433.P005H10	662	888	135	179	314	527	2.258
1	15	12	LDHB	JHU00433.P005H10	757	963	136	187	328	621	2.366
1	15	13	RNMTL1	JHU00840.P009H02	1898	1941	138	184	201	1760	8.741
1	15	14	RNMTL1	JHU00840.P009H02	1918	1882	160	209	203	1758	8.241
1	15	15	SLC16A1	JHU00844.P009H06	292	382	135	181	177	157	1.136
1	15	16	SLC16A1	JHU00844.P009H06	268	358	139	193	254	129	0.65
1	15	17	AFF4	JHU00770.P009H10	311	396	136	216	556	175	0.324
1	15	18	AFF4	JHU00770.P009H10	355	935	140	196	387	215	1.91
1	15	19	RAB39B	JHU01209.P013H02	671	803	127	164	180	544	3.55
1	15	20	RAB39B	JHU01209.P013H02	645	727	137	190	232	508	2.315
1	15	21	PLEKHA7	JHU14037.P013H06	1174	1403	144	223	374	1030	3.155
1	15	22	PLEKHA7	JHU14037.P013H06	1386	1466	132	180	190	1254	6.768
1	15	23	TSPAN1	JHU01238.P013H10	1120	1155	136	191	229	984	4.21
1	15	24	TSPAN1	JHU01238.P013H10	1065	1206	154	430	1600	911	0.485
1	15	25	ND	JHU01619.P017H02	973	1117	195	586	2176	778	0.244
1	15	26	ND	JHU01619.P017H02	967	1001	192	323	564	775	1.202
1	15	27	WDR77	JHU01630.P017H06	1733	1833	186	266	337	1547	4.65
1	15	28	WDR77	JHU01630.P017H06	1691	1734	149	202	281	1542	5.452
1	15	29	EU794580.1_frag	JHU01631.P017H10	251	296	140	222	427	111	0.173
1	15	30	EU794580.1_frag	JHU01631.P017H10	281	321	141	298	1052	140	0.022
1	15	31	CMTM2	JHU01941.P021H02	1280	1456	156	384	1308	1124	0.82
1	15	32	CMTM2	JHU01941.P021H02	1203	1388	154	286	823	1049	1.339
1	15	33	SLC23A1	JHU02003.P021H06	1776	1800	137	200	244	1639	6.557
1	15	34	SLC23A1	JHU02003.P021H06	1701	2022	131	187	223	1570	8.229
1	15	35	METTL2A	JHU01979.P021H10	1605	1656	121	171	190	1484	7.816
1	15	36	METTL2A	JHU01979.P021H10	1741	1768	133	190	218	1608	7.239
1	15	37	TUBB4B	JHU02390.P025H02	1567	1559	125	204	526	1442	2.576
1	15	38	TUBB4B	JHU02390.P025H02	1540	1532	124	172	195	1416	6.974
1	15	39	PIN1	JHU02365.P025H06	5379	4667	134	214	426	5245	10.453
1	15	40	PIN1	JHU02365.P025H06	5249	4754	144	229	439	5105	10.308
1	15	41	ADIRF	JHU02313.P025H10	2618	2613	123	211	484	2495	4.963
1	15	42	ADIRF	JHU02313.P025H10	2286	2528	123	166	223	2163	10.592
1	15	43	TRIP13	JHU02782.P029H02	1045	1091	129	174	265	916	3.46
1	15	44	TRIP13	JHU02782.P029H02	833	877	136	185	281	697	2.463
1	15	45	ATRX	JHU02695.P029H06	1501	1634	136	174	160	1365	9.125
1	15	46	ATRX	JHU02695.P029H06	1614	1581	140	177	181	1474	7.757
1	15	47	IST1	JHU02737.P029H10	8297	8420	151	203	252	8146	32.607
1	15	48	IST1	JHU02737.P029H10	7838	8503	145	196	198	7693	41.955
1	15	49	CD83	JHU03091.P033H02	3664	4420	138	197	289	3526	14.612
1	15	50	CD83	JHU03091.P033H02	3672	4062	138	194	283	3534	13.668
1	15	51	HSPA13	JHU03153.P033H06	6427	5013	149	228	442	6278	10.826
1	15	52	HSPA13	JHU03153.P033H06	6222	4970	150	246	654	6072	7.223
1	15	53	SLC1A1	JHU03146.P033H10	969	1088	160	532	2886	809	0.193
1	15	54	SLC1A1	JHU03146.P033H10	815	900	183	733	3338	632	0.05
1	15	55	ANAPC15	JHU03470.P037H02	2383	2207	154	232	466	2229	4.238
1	15	56	ANAPC15	JHU03470.P037H02	2231	2120	155	224	348	2076	5.448
1	15	57	PPP1CA	JHU03529.P037H06	630	751	134	188	213	496	2.643
1	15	58	PPP1CA	JHU03529.P037H06	602	665	116	146	158	486	3.285
1	15	59	FAM64A	JHU03495.P037H10	1114	1275	115	140	112	999	10.134
1	15	60	FAM64A	JHU03495.P037H10	911	1042	117	161	341	794	2.584
1	15	61	Rabbit-anti-biotin	Control	302	379	138	218	602	164	0.267
1	15	62	Rabbit-anti-biotin	Control	297	380	150	226	530	147	0.291
1	16	1	RHOA	JHU00274.P003G02	903	958	129	164	192	774	4.135
1	16	2	RHOA	JHU00274.P003G02	838	915	129	160	140	709	5.393
1	16	3	MPP1	JHU00240.P003G06	704	934	128	151	110	576	7.118
1	16	4	MPP1	JHU00240.P003G06	791	855	121	146	110	670	6.445
1	16	5	GABRA5	JHU00222.P003G10	447	626	122	149	116	325	4.112
1	16	6	GABRA5	JHU00222.P003G10	564	676	130	160	132	434	3.909
1	16	7	FGF7	JHU00609.P007G02	1418	1743	132	160	136	1286	11.64
1	16	8	FGF7	JHU00609.P007G02	1586	1707	134	167	157	1452	9.809
1	16	9	SLC25A20	JHU00659.P007G06	2408	2589	129	223	1226	2279	1.93
1	16	10	SLC25A20	JHU00659.P007G06	2544	2489	134	166	150	2410	15.487
1	16	11	EMCN	JHU00603.P007G10	9297	7085	132	173	195	9165	35.446
1	16	12	EMCN	JHU00603.P007G10	9205	7781	135	168	169	9070	45.047
1	16	13	STAG3L4	JHU01001.P011G02	869	926	127	157	151	742	5.093
1	16	14	STAG3L4	JHU01001.P011G02	774	886	129	168	154	645	4.662
1	16	15	NDUFB3	JHU01020.P011G06	477	579	120	149	135	357	3.185
1	16	16	NDUFB3	JHU01020.P011G06	344	482	124	190	454	220	0.643
1	16	17	RNF11	JHU01040.P011G10	650	730	116	181	441	534	1.245
1	16	18	RNF11	JHU01040.P011G10	747	791	126	188	404	621	1.493
1	16	19	IGF2BP2	JHU01384.P015G02	2166	4712	126	157	169	2040	26.953
1	16	20	IGF2BP2	JHU01384.P015G02	2890	5093	146	231	414	2744	11.744
1	16	21	TM9SF4	JHU01432.P015G06	792	890	136	210	393	656	1.73
1	16	22	TM9SF4	JHU01432.P015G06	870	1060	129	182	227	741	3.868
1	16	23	FAM104A	JHU01366.P015G10	936	1046	136	195	248	800	3.431
1	16	24	FAM104A	JHU01366.P015G10	913	949	152	346	1155	761	0.522
1	16	25	ND	JHU01804.P019G02	202	350	162	483	2097	40	-0.063
1	16	26	ND	JHU01804.P019G02	221	285	223	507	1898	-2	-0.117
1	16	27	KJ901002_frag	JHU01779.P019G06	289	376	146	216	442	143	0.362
1	16	28	KJ901002_frag	JHU01779.P019G06	297	367	141	202	421	156	0.392
1	16	29	RFX4	JHU01800.P019G10	155	194	142	371	2395	13	-0.074
1	16	30	RFX4	JHU01800.P019G10	178	215	144	402	2387	34	-0.078
1	16	31	NUDT22	JHU02170.P023G02	368	435	131	207	396	237	0.576
1	16	32	NUDT22	JHU02170.P023G02	335	406	137	243	778	198	0.21
1	16	33	PHYKPL	JHU02113.P023G06	2067	2111	120	168	225	1947	8.636
1	16	34	PHYKPL	JHU02113.P023G06	1968	2070	120	161	176	1848	10.847
1	16	35	ARPC1B	JHU02117.P023G10	30820	26590	127	240	1639	30693	16.077
1	16	36	ARPC1B	JHU02117.P023G10	30389	24252	133	237	645	30256	37.233
1	16	37	SLC10A3	JHU02573.P027G02	1558	1603	122	207	616	1436	2.266
1	16	38	SLC10A3	JHU02573.P027G02	1585	1810	118	164	217	1467	7.585
1	16	39	AK074549.1_frag	JHU02572.P027G06	296	352	129	190	250	167	0.648
1	16	40	AK074549.1_frag	JHU02572.P027G06	300	393	129	203	375	171	0.507
1	16	41	NXT1	JHU02556.P027G10	2107	2117	118	176	343	1989	5.659
1	16	42	NXT1	JHU02556.P027G10	1881	1896	120	190	394	1761	4.33
1	16	43	ND	JHU02922.P031G02	472	595	120	170	220	352	1.932
1	16	44	ND	JHU02922.P031G02	555	617	129	187	283	426	1.519
1	16	45	NARG2	JHU02935.P031G06	190	239	119	160	170	71	0.465
1	16	46	NARG2	JHU02935.P031G06	228	259	133	176	228	95	0.364
1	16	47	RAB25	JHU02950.P031G10	581	648	147	277	1750	434	0.212
1	16	48	RAB25	JHU02950.P031G10	528	601	151	200	210	377	1.91
1	16	49	MTMR9	JHU03325.P035G02	2737	3208	135	175	198	2602	15.318
1	16	50	MTMR9	JHU03325.P035G02	3200	3236	144	209	400	3056	7.568
1	16	51	NR1I2	JHU03327.P035G06	303	363	140	194	371	163	0.456
1	16	52	NR1I2	JHU03327.P035G06	321	386	140	196	273	181	0.696
1	16	53	CLEC7A	JHU03283.P035G10	986	1033	122	163	246	864	3.537
1	16	54	CLEC7A	JHU03283.P035G10	886	1032	126	185	378	760	2.241
1	16	55	KJ901885	JHU03716.P039G02	2349	2432	136	194	325	2213	6.886
1	16	56	KJ901885	JHU03716.P039G02	2587	2644	146	206	282	2441	8.645
1	16	57	PEX7	JHU03717.P039G06	1332	1420	119	158	290	1213	4.352
1	16	58	PEX7	JHU03717.P039G06	1404	1375	116	142	139	1288	8.871
1	16	59	ZCCHC10	JHU03742.P039G10	220	265	118	141	111	102	1.117
1	16	60	ZCCHC10	JHU03742.P039G10	238	284	117	156	275	121	0.465
1	16	61	human IgG 6.25ng/ul	Control	130	152	127	179	294	3	-0.092
1	16	62	human IgG 6.25ng/ul	Control	144	203	149	214	339	-5	-0.032
1	17	1	HKDC1_frag	JHU00138.P002H03	898	939	134	164	143	764	5.42
1	17	2	HKDC1_frag	JHU00138.P002H03	867	1781	131	156	126	736	12.897
1	17	3	RIPK2	JHU00074.P002H07	5517	6167	132	153	124	5385	48.5
1	17	4	RIPK2	JHU00074.P002H07	4876	5037	129	151	108	4747	45.241
1	17	5	PPP2R5C	JHU00162.P002H11	237	292	130	155	121	107	1.132
1	17	6	PPP2R5C	JHU00162.P002H11	238	313	126	156	141	112	1.113
1	17	7	AMDHD2	JHU00485.P006H03	1387	1469	122	150	135	1265	9.77
1	17	8	AMDHD2	JHU00485.P006H03	1423	1581	124	149	128	1299	11.188
1	17	9	ZMAT4	JHU00572.P006H07	7783	8532	127	224	1283	7656	6.475
1	17	10	ZMAT4	JHU00572.P006H07	8439	8256	130	230	1257	8309	6.385
1	17	11	TMEM27	JHU00566.P006H11	257	330	129	177	292	128	0.524
1	17	12	TMEM27	JHU00566.P006H11	258	343	139	176	192	119	0.87
1	17	13	WDFY3_frag	JHU00954.P010H03	1833	1738	127	156	137	1706	11.547
1	17	14	WDFY3_frag	JHU00954.P010H03	1634	1626	121	151	138	1513	10.688
1	17	15	CFHR1	JHU00893.P010H07	995	1149	116	154	199	879	5
1	17	16	CFHR1	JHU00893.P010H07	971	1152	114	160	214	857	4.636
1	17	17	RNF2	JHU00940.P010H11	4551	4272	118	177	408	4433	10.037
1	17	18	RNF2	JHU00940.P010H11	3964	3753	119	150	144	3845	25.021
1	17	19	CANT1	JHU01276.P014H03	713	788	118	146	123	595	5.22
1	17	20	CANT1	JHU01276.P014H03	747	843	125	167	228	622	2.965
1	17	21	BLVRA	JHU01265.P014H07	1927	1851	116	145	147	1811	11.605
1	17	22	BLVRA	JHU01265.P014H07	1925	1876	121	158	165	1804	10.412
1	17	23	KIF2C	JHU01302.P014H11	594	663	125	171	203	469	2.424
1	17	24	KIF2C	JHU01302.P014H11	440	538	136	201	362	304	0.931
1	17	25	PPIL2	JHU01700.P018H03	3224	3348	133	181	390	3091	8.121
1	17	26	PPIL2	JHU01700.P018H03	3400	4219	137	185	239	3263	16.879
1	17	27	SPPL3	JHU01723.P018H07	302	412	129	335	2041	173	0.038
1	17	28	SPPL3	JHU01723.P018H07	345	390	126	227	1140	219	0.143
1	17	29	BEST3_frag	JHU01639.P018H11	3130	3446	126	161	160	3004	20.531
1	17	30	BEST3_frag	JHU01639.P018H11	3635	3811	137	358	2439	3498	1.416
1	17	31	SSX3	JHU02098.P022H03	11314	11304	122	175	217	11192	51.286
1	17	32	SSX3	JHU02098.P022H03	7859	8358	130	196	293	7729	27.857
1	17	33	PDCD2L	JHU02076.P022H07	2270	2024	153	235	303	2117	5.904
1	17	34	PDCD2L	JHU02076.P022H07	2412	2136	133	250	1612	2279	1.17
1	17	35	INTS10	JHU02057.P022H11	232	412	128	240	1653	104	0.104
1	17	36	INTS10	JHU02057.P022H11	230	280	127	208	610	103	0.118
1	17	37	PRDX3	JHU02467.P026H03	19516	20120	139	190	222	19377	89.775
1	17	38	PRDX3	JHU02467.P026H03	19232	18573	131	192	273	19101	67.33
1	17	39	DIMT1	JHU02432.P026H07	639	834	126	177	219	513	3
1	17	40	DIMT1	JHU02432.P026H07	713	791	125	171	216	588	2.87
1	17	41	THAP4	JHU02482.P026H11	12675	10635	123	167	221	12552	47.367
1	17	42	THAP4	JHU02482.P026H11	13814	11016	117	165	221	13697	49.1
1	17	43	AJUBA	JHU02826.P030H03	426	497	122	175	206	304	1.563
1	17	44	AJUBA	JHU02826.P030H03	415	483	116	161	177	299	1.819
1	17	45	IGKC	JHU02823.P030H07	10592	10358	118	153	145	10474	70.379
1	17	46	IGKC	JHU02823.P030H07	10145	9998	124	234	1732	10021	5.637
1	17	47	AKT1	JHU02787.P030H11	787	823	124	266	1829	663	0.305
1	17	48	AKT1	JHU02787.P030H11	788	797	136	186	259	652	2.359
1	17	49	KCNIP2	JHU03218.P034H03	1934	2119	126	158	157	1808	12.49
1	17	50	KCNIP2	JHU03218.P034H03	1985	1911	137	175	235	1848	7.387
1	17	51	TM4SF19	JHU03255.P034H07	1626	1794	128	167	235	1498	6.923
1	17	52	TM4SF19	JHU03255.P034H07	1677	1794	124	159	246	1553	6.646
1	17	53	MRPL30	JHU03229.P034H11	8031	10392	129	174	261	7902	39.149
1	17	54	MRPL30	JHU03229.P034H11	7894	9397	127	160	145	7767	63.703
1	17	55	PHB2	JHU03612.P038H03	6439	7258	135	173	235	6304	30.149
1	17	56	PHB2	JHU03612.P038H03	6344	6925	134	181	348	6210	19.379
1	17	57	SF3B6	JHU03629.P038H07	1085	1294	119	161	298	966	3.802
1	17	58	SF3B6	JHU03629.P038H07	1381	1439	119	147	131	1262	9.863
1	17	59	ND	JHU03563.P038H11	363	460	116	139	120	247	2.675
1	17	60	ND	JHU03563.P038H11	432	521	117	140	119	315	3.202
1	17	61	Biotin-BSA	Control	3659	2915	156	240	427	3503	6.265
1	17	62	Biotin-BSA	Control	3509	2753	155	234	400	3354	6.298
1	18	1	SFN	JHU00367.P004G03	2340	2106	135	163	131	2205	14.832
1	18	2	SFN	JHU00367.P004G03	2754	3598	132	157	119	2622	28.916
1	18	3	CBR1	JHU00305.P004G07	1710	1745	129	150	124	1581	12.863
1	18	4	CBR1	JHU00305.P004G07	1659	1598	134	158	134	1525	10.746
1	18	5	UROS	JHU00381.P004G11	319	422	128	159	149	191	1.765
1	18	6	UROS	JHU00381.P004G11	386	505	126	161	167	260	2.06
1	18	7	SPC25	JHU00747.P008G03	1418	1582	129	160	153	1289	9.294
1	18	8	SPC25	JHU00747.P008G03	1603	1834	131	159	144	1472	11.632
1	18	9	NTAN1	JHU00723.P008G07	2801	2892	132	169	163	2669	16.706
1	18	10	NTAN1	JHU00723.P008G07	3002	3094	126	170	289	2876	10.118
1	18	11	ZMYM3	JHU00766.P008G11	5195	4761	133	165	190	5062	24.189
1	18	12	ZMYM3	JHU00766.P008G11	5322	4660	140	173	155	5182	28.948
1	18	13	TSPYL4_frag	JHU01143.P012G03	3178	3365	132	162	142	3046	22.556
1	18	14	TSPYL4_frag	JHU01143.P012G03	2974	3253	120	150	158	2854	19.639
1	18	15	ND	JHU01062.P012G07	2398	2302	119	202	880	2279	2.386
1	18	16	ND	JHU01062.P012G07	2142	2303	129	198	394	2013	5.343
1	18	17	TTC33	JHU01144.P012G11	344	412	125	189	407	219	0.548
1	18	18	TTC33	JHU01144.P012G11	362	444	115	162	268	247	1.052
1	18	19	PARL	JHU01502.P016G03	3638	4029	119	167	302	3519	12.788
1	18	20	PARL	JHU01502.P016G03	3396	3833	113	150	148	3283	24.885
1	18	21	CDC16	JHU01461.P016G07	212	253	125	171	181	87	0.453
1	18	22	CDC16	JHU01461.P016G07	202	252	120	160	203	82	0.453
1	18	23	CNN3	JHU01463.P016G11	185	237	132	183	215	53	0.251
1	18	24	CNN3	JHU01463.P016G11	228	258	149	223	404	79	0.087
1	18	25	ND	JHU01907.P020G03	3100	3133	145	220	476	2955	6.12
1	18	26	ND	JHU01907.P020G03	2838	2904	131	210	591	2707	4.558
1	18	27	ND	JHU01883.P020G07	160	302	139	313	1677	21	-0.007
1	18	28	ND	JHU01883.P020G07	176	223	133	323	1970	43	-0.051
1	18	29	RNF25	JHU01895.P020G11	1367	1593	129	184	376	1238	3.747
1	18	30	RNF25	JHU01895.P020G11	1422	1457	125	171	217	1297	5.926
1	18	31	NLN	JHU02260.P024G03	4059	4113	130	186	246	3929	15.963
1	18	32	NLN	JHU02260.P024G03	3955	4243	149	237	538	3806	7.446
1	18	33	ND	JHU02256.P024G07	147	178	157	287	579	-10	-0.188
1	18	34	ND	JHU02256.P024G07	163	252	155	229	255	8	0.09
1	18	35	ND	JHU02230.P024G11	500	556	124	179	239	376	1.577
1	18	36	ND	JHU02230.P024G11	493	530	128	177	250	365	1.412
1	18	37	ANKZF1	JHU02595.P028G03	1161	1263	130	182	238	1031	4.542
1	18	38	ANKZF1	JHU02595.P028G03	1114	1284	136	194	234	978	4.658
1	18	39	TIMP1	JHU02676.P028G07	1310	1329	146	238	361	1164	3.022
1	18	40	TIMP1	JHU02676.P028G07	1006	1062	126	185	295	880	2.973
1	18	41	DAP3	JHU02614.P028G11	3152	3209	138	183	202	3014	14.98
1	18	42	DAP3	JHU02614.P028G11	3560	3799	135	177	184	3425	19.685
1	18	43	BC033582.1_frag	JHU02977.P032G03	1339	1544	118	164	185	1221	7.459
1	18	44	BC033582.1_frag	JHU02977.P032G03	1096	1225	124	181	236	972	4.424
1	18	45	RPL14	JHU03055.P032G07	1576	2004	129	175	217	1447	8.429
1	18	46	RPL14	JHU03055.P032G07	1466	2025	124	249	1762	1342	1.008
1	18	47	CAPN3	JHU02030.P032G11	604	728	120	168	243	484	2.305
1	18	48	CAPN3	JHU02030.P032G11	529	642	122	172	241	407	1.95
1	18	49	CD74	JHU03378.P036G03	158	198	126	171	257	32	0.105
1	18	50	CD74	JHU03378.P036G03	193	339	126	175	286	67	0.573
1	18	51	ND	JHU03423.P036G07	236	274	125	166	192	111	0.563
1	18	52	ND	JHU03423.P036G07	217	252	131	172	255	86	0.314
1	18	53	KJ905802	JHU03399.P036G11	195	217	133	195	657	62	0.033
1	18	54	KJ905802	JHU03399.P036G11	213	251	129	163	147	84	0.599
1	18	55	TCP10L	JHU03826.P040G03	5338	5484	135	174	200	5203	26.55
1	18	56	TCP10L	JHU03826.P040G03	4484	4853	135	169	162	4349	28.914
1	18	57	MSMB	JHU03801.P040G07	628	699	129	216	456	499	1.059
1	18	58	MSMB	JHU03801.P040G07	544	692	116	145	140	428	3.907
1	18	59	ZNF44	JHU03838.P040G11	333	401	116	137	109	217	2.422
1	18	60	ZNF44	JHU03838.P040G11	366	446	122	150	124	244	2.387
1	18	61	human IgG 25ng/ul	Control	138	245	147	204	256	-9	0.16
1	18	62	human IgG 25ng/ul	Control	157	229	179	278	444	-22	-0.11
1	19	1	RAB3D	JHU00258.P003H03	347	460	134	163	190	213	1.563
1	19	2	RAB3D	JHU00258.P003H03	576	595	129	154	120	447	3.675
1	19	3	AGTR1	JHU00193.P003H07	1074	1279	124	151	143	950	7.888
1	19	4	AGTR1	JHU00193.P003H07	1084	2177	127	148	116	957	17.491
1	19	5	KCNV1	JHU00234.P003H11	311	417	127	167	283	184	0.883
1	19	6	KCNV1	JHU00234.P003H11	388	460	130	171	274	258	1.055
1	19	7	RPS8	JHU00653.P007H03	924	1082	130	157	133	794	6.955
1	19	8	RPS8	JHU00653.P007H03	997	1171	136	167	150	861	6.693
1	19	9	FBXL3	JHU00607.P007H07	1285	1361	128	159	176	1157	6.83
1	19	10	FBXL3	JHU00607.P007H07	1303	1455	136	177	242	1167	5.281
1	19	11	VPS50	JHU00588.P007H11	1173	1226	127	163	168	1046	6.327
1	19	12	VPS50	JHU00588.P007H11	1072	1196	137	196	467	935	2.141
1	19	13	KIZ	JHU16162.P011H03	357	398	128	187	470	229	0.449
1	19	14	KIZ	JHU16162.P011H03	391	439	127	205	854	264	0.274
1	19	15	TWSG1	JHU01052.P011H07	1057	1167	118	202	875	939	1.103
1	19	16	TWSG1	JHU01052.P011H07	1119	1198	124	166	176	995	5.864
1	19	17	PRPF40A_frag	JHU01031.P011H11	1202	1420	119	163	164	1083	7.665
1	19	18	PRPF40A_frag	JHU01031.P011H11	1206	1372	118	178	476	1088	2.508
1	19	19	BRINP1	JHU01364.P015H03	2405	2465	130	194	480	2275	4.731
1	19	20	BRINP1	JHU01364.P015H03	2687	2851	129	169	164	2558	16.354
1	19	21	ND	JHU01414.P015H07	1058	1322	147	235	343	911	3.169
1	19	22	ND	JHU01414.P015H07	1006	1284	135	196	269	871	4.045
1	19	23	PGS1	JHU01410.P015H11	1074	1274	149	208	305	925	3.495
1	19	24	PGS1	JHU01410.P015H11	962	1138	156	248	624	806	1.426
1	19	25	PHF19	JHU01793.P019H03	346	416	131	221	629	215	0.31
1	19	26	PHF19	JHU01793.P019H03	358	429	130	208	548	228	0.403
1	19	27	ND	JHU01753.P019H07	164	210	136	201	263	28	0.034
1	19	28	ND	JHU01753.P019H07	169	199	133	201	397	36	-0.005
1	19	29	RSL24D1	JHU01744.P019H11	291	362	138	225	653	153	0.21
1	19	30	RSL24D1	JHU01744.P019H11	247	291	132	191	240	115	0.417
1	19	31	NABP2	JHU02172.P023H03	65535	49242	160	304	1083	65375	45.187
1	19	32	NABP2	JHU02172.P023H03	65535	48764	157	278	609	65378	79.616
1	19	33	CAPRIN2_frag	JHU02122.P023H07	11868	11287	150	243	378	11718	29.217
1	19	34	CAPRIN2_frag	JHU02122.P023H07	10687	9959	141	510	3771	10546	2.506
1	19	35	PMEL	JHU02187.P023H11	1369	1436	139	485	3763	1230	0.253
1	19	36	PMEL	JHU02187.P023H11	1214	1224	122	180	267	1092	3.91
1	19	37	LGMN	JHU02545.P027H03	2585	2495	126	170	174	2459	13.362
1	19	38	LGMN	JHU02545.P027H03	2750	2867	134	204	286	2616	9.311
1	19	39	ANXA3	JHU02503.P027H07	65535	46035	165	254	359	65370	127.524
1	19	40	ANXA3	JHU02503.P027H07	65535	45679	156	236	307	65379	148.023
1	19	41	SERPINB6	JHU02570.P027H11	1440	1424	173	258	274	1267	4.255
1	19	42	SERPINB6	JHU02570.P027H11	1318	1263	146	211	220	1172	4.782
1	19	43	DCTN2	JHU02899.P031H03	3377	3411	140	199	235	3237	13.668
1	19	44	DCTN2	JHU02899.P031H03	3811	3702	138	184	224	3673	15.705
1	19	45	EBI3	JHU02905.P031H07	4828	5114	135	174	186	4693	26.559
1	19	46	EBI3	JHU02905.P031H07	4565	4635	125	179	265	4440	16.815
1	19	47	JAGN1	JHU02924.P031H11	1524	1658	128	175	214	1396	6.93
1	19	48	JAGN1	JHU02924.P031H11	1785	1913	129	172	210	1656	8.29
1	19	49	RP11-354P17.9_frag	JHU03315.P035H03	1079	1202	134	189	235	945	4.311
1	19	50	RP11-354P17.9_frag	JHU03315.P035H03	1227	1223	127	182	295	1100	3.529
1	19	51	MIB1_frag	JHU03320.P035H07	506	554	129	176	213	377	1.775
1	19	52	MIB1_frag	JHU03320.P035H07	563	602	130	197	644	433	0.629
1	19	53	LDHAL6A	JHU03310.P035H11	1235	1306	139	213	682	1096	1.603
1	19	54	LDHAL6A	JHU03310.P035H11	1341	1517	136	175	183	1205	7.333
1	19	55	PSMA3	JHU03721.P039H03	65535	51724	182	545	886	65353	57.764
1	19	56	PSMA3	JHU03721.P039H03	65535	48009	169	441	749	65366	63.509
1	19	57	FAM218A	JHU03684.P039H07	376	473	142	335	640	234	0.216
1	19	58	FAM218A	JHU03684.P039H07	369	436	120	152	208	249	1.365
1	19	59	RPL11	JHU03724.P039H11	526	607	122	150	153	404	2.987
1	19	60	RPL11	JHU03724.P039H11	478	554	116	140	114	362	3.632
1	19	61	BSA	Control	371	657	132	173	174	239	2.782
1	19	62	BSA	Control	328	477	156	220	268	172	0.959
1	20	1	AAK1	JHU00003.P001G03	4058	4455	131	162	195	3927	22.015
1	20	2	AAK1	JHU00003.P001G03	3936	4082	130	161	193	3806	20.316
1	20	3	MBIP	JHU00049.P001G07	634	680	130	160	152	504	3.421
1	20	4	MBIP	JHU00049.P001G07	765	820	125	152	158	640	4.228
1	20	5	MAPK3	JHU00045.P001G11	20424	21312	137	175	171	20287	123.608
1	20	6	MAPK3	JHU00045.P001G11	17503	19583	131	172	276	17372	70.33
1	20	7	PAK4	JHU00442.P005G03	4330	6168	130	164	164	4200	36.61
1	20	8	PAK4	JHU00442.P005G03	5493	7254	128	158	133	5365	53.353
1	20	9	ATP6V1E2	JHU00394.P005G07	486	585	126	163	175	360	2.411
1	20	10	ATP6V1E2	JHU00394.P005G07	673	740	127	199	907	546	0.596
1	20	11	AKTIP	JHU00387.P005G11	2062	2346	118	189	888	1944	2.429
1	20	12	AKTIP	JHU00387.P005G11	2079	2389	120	180	483	1959	4.573
1	20	13	N6AMT1	JHU00823.P009G03	325	417	134	176	179	191	1.346
1	20	14	N6AMT1	JHU00823.P009G03	351	397	130	175	196	221	1.133
1	20	15	PPP2R5A	JHU05737.P009G07	493	658	119	197	470	374	0.981
1	20	16	PPP2R5A	JHU05737.P009G07	595	675	117	171	251	478	2.008
1	20	17	NDUFA4L2	JHU00825.P009G11	1385	1561	127	280	1901	1258	0.674
1	20	18	NDUFA4L2	JHU00825.P009G11	1247	1410	126	264	1840	1121	0.623
1	20	19	FRS3	JHU01178.P013G03	1142	1259	124	177	217	1018	4.986
1	20	20	FRS3	JHU01178.P013G03	1295	1384	142	222	340	1153	3.418
1	20	21	TMED3	JHU01235.P013G07	1213	1258	151	250	358	1062	2.816
1	20	22	TMED3	JHU01235.P013G07	1163	1644	139	208	283	1024	5.074
1	20	23	CSRP2BP	JHU01167.P013G11	1127	1200	144	248	811	983	1.174
1	20	24	CSRP2BP	JHU01167.P013G11	1015	1090	144	227	605	871	1.426
1	20	25	FXYD5	JHU01290.P017G03	6712	6608	139	194	231	6573	27.766
1	20	26	FXYD5	JHU01290.P017G03	6189	6278	140	200	235	6049	25.864
1	20	27	NECAP2	JHU01601.P017G07	28250	29327	146	208	244	28104	119.34
1	20	28	NECAP2	JHU01601.P017G07	30883	31256	140	232	596	30743	52.054
1	20	29	AIM2	JHU01541.P017G11	1953	2066	139	231	598	1814	3.069
1	20	30	AIM2	JHU01541.P017G11	2043	2209	137	210	313	1906	6.387
1	20	31	RAB39A	JHU01995.P021G03	4272	4272	154	285	1104	4118	3.611
1	20	32	RAB39A	JHU01995.P021G03	4442	4396	162	303	1102	4280	3.714
1	20	33	LRRIQ1	JHU01977.P021G07	301	367	133	182	195	168	0.949
1	20	34	LRRIQ1	JHU01977.P021G07	330	377	144	496	3832	186	-0.031
1	20	35	CPA1	JHU01943.P021G11	3069	2764	142	225	305	2927	8.325
1	20	36	CPA1	JHU01943.P021G11	3394	4371	130	191	255	3264	16.392
1	20	37	ELP3	JHU02338.P025G03	3662	3529	128	172	183	3534	18.344
1	20	38	ELP3	JHU02338.P025G03	3491	3594	138	194	217	3353	15.668
1	20	39	RPRM	JHU02374.P025G07	702	830	147	233	499	555	1.196
1	20	40	RPRM	JHU02374.P025G07	674	771	154	232	321	520	1.679
1	20	41	PSMD3	JHU02368.P025G11	2483	4183	153	238	318	2330	12.406
1	20	42	PSMD3	JHU02368.P025G11	2003	2116	171	252	257	1832	7.253
1	20	43	PDHA1	JHU02755.P029G03	7411	7876	137	198	284	7274	27.035
1	20	44	PDHA1	JHU02755.P029G03	6544	6737	148	200	251	6396	26.044
1	20	45	PHTF1	JHU02757.P029G07	728	792	130	172	173	598	3.584
1	20	46	PHTF1	JHU02757.P029G07	867	1194	134	180	196	733	5.173
1	20	47	KDSR	JHU02727.P029G11	714	781	140	219	528	574	1.064
1	20	48	KDSR	JHU02727.P029G11	634	655	130	209	489	504	0.912
1	20	49	SPAG6	JHU03148.P033G03	524	575	140	244	586	384	0.565
1	20	50	SPAG6	JHU03148.P033G03	557	622	143	221	375	414	1.069
1	20	51	USP24	JHU03164.P033G07	2607	2692	136	182	194	2471	12.938
1	20	52	USP24	JHU03164.P033G07	2456	2402	131	184	254	2325	8.732
1	20	53	ZNF586	JHU03168.P033G11	235	302	141	196	362	94	0.293
1	20	54	ZNF586	JHU03168.P033G11	255	291	154	312	673	101	-0.031
1	20	55	LOC79160	JHU03515.P037G03	1469	1553	150	406	787	1319	1.457
1	20	56	LOC79160	JHU03515.P037G03	1769	2019	174	546	833	1595	1.768
1	20	57	THEM6	JHU03480.P037G07	8238	8902	118	159	179	8120	48.844
1	20	58	THEM6	JHU03480.P037G07	7743	8404	126	155	170	7617	48.524
1	20	59	UBA5	JHU03542.P037G11	2903	2434	134	166	171	2769	13.263
1	20	60	UBA5	JHU03542.P037G11	3043	2614	130	165	165	2913	14.842
1	20	61	human IgG 100ng/ul	Control	334	1572	166	390	1786	168	0.662
1	20	62	human IgG 100ng/ul	Control	136	173	156	214	220	-20	-0.186
1	21	1	RIPK2	JHU00074.P004H03	854	962	129	157	149	725	5.403
1	21	2	RIPK2	JHU00074.P004H03	868	949	127	154	129	741	6.163
1	21	3	IFIT3	JHU00323.P004H07	1683	1490	135	170	147	1548	8.98
1	21	4	IFIT3	JHU00323.P004H07	1862	1682	140	186	168	1722	8.905
1	21	5	NFKBIA	JHU00339.P004H11	1568	1546	137	174	160	1431	8.575
1	21	6	NFKBIA	JHU00339.P004H11	1436	1411	130	165	163	1306	7.644
1	21	7	ATP6V0A2	JHU00681.P008H03	1571	1785	120	154	162	1451	10.068
1	21	8	ATP6V0A2	JHU00681.P008H03	1540	1684	122	156	163	1418	9.374
1	21	9	RELT	JHU00760.P008H07	397	514	127	170	223	270	1.543
1	21	10	RELT	JHU00760.P008H07	343	437	125	197	891	218	0.269
1	21	11	NEIL2	JHU00720.P008H11	4877	4360	115	147	136	4762	30.978
1	21	12	NEIL2	JHU00720.P008H11	5399	5134	119	159	162	5280	30.71
1	21	13	SCAMP3	JHU01123.P012H03	803	876	123	162	185	680	3.859
1	21	14	SCAMP3	JHU01123.P012H03	729	826	122	190	442	607	1.439
1	21	15	LYRM1	JHU01099.P012H07	822	1034	116	168	419	706	2.067
1	21	16	LYRM1	JHU01099.P012H07	701	747	114	196	676	587	0.815
1	21	17	NXT2	JHU01107.P012H11	2716	2629	126	200	677	2590	3.588
1	21	18	NXT2	JHU01107.P012H11	2772	2665	126	245	1777	2646	1.362
1	21	19	ND	JHU01451.P016H03	981	1139	135	182	210	846	4.557
1	21	20	ND	JHU01451.P016H03	653	969	142	203	250	511	3.064
1	21	21	ND	JHU01445.P016H07	971	950	133	190	402	838	1.891
1	21	22	ND	JHU01445.P016H07	1136	1166	134	226	771	1002	1.219
1	21	23	ERH	JHU01474.P016H11	232	305	131	242	882	101	0.071
1	21	24	ERH	JHU01474.P016H11	242	359	130	229	816	112	0.159
1	21	25	NCLN	JHU01880.P020H03	1104	1353	125	173	195	979	6.051
1	21	26	NCLN	JHU01880.P020H03	931	1068	141	191	208	790	4.216
1	21	27	SLC35A1	JHU01902.P020H07	1595	1761	124	166	263	1471	6.065
1	21	28	SLC35A1	JHU01902.P020H07	1677	1794	136	201	308	1541	5.172
1	21	29	PARD6A	JHU01886.P020H11	2944	2974	130	170	201	2814	13.95
1	21	30	PARD6A	JHU01886.P020H11	3034	3263	128	185	298	2906	10.329
1	21	31	MRPS12	JHU02257.P024H03	621	706	118	157	172	503	3.192
1	21	32	MRPS12	JHU02257.P024H03	501	660	123	161	163	378	3.061
1	21	33	SUMO3	JHU02288.P024H07	974	945	126	167	205	848	3.795
1	21	34	SUMO3	JHU02288.P024H07	1160	1436	138	200	225	1022	5.493
1	21	35	PSMD13	JHU02273.P024H11	641	671	136	203	287	505	1.631
1	21	36	PSMD13	JHU02273.P024H11	625	663	135	207	327	490	1.394
1	21	37	SPPL2B_frag	JHU02674.P028H03	931	1194	117	159	243	814	4.259
1	21	38	SPPL2B_frag	JHU02674.P028H03	1054	1221	129	177	193	925	5.409
1	21	39	BCL7B	JHU02596.P028H07	4480	3785	140	214	459	4340	7.78
1	21	40	BCL7B	JHU02596.P028H07	4306	3646	140	216	465	4166	7.376
1	21	41	UQCR11	JHU02684.P028H11	3960	4293	135	189	261	3825	15.724
1	21	42	UQCR11	JHU02684.P028H11	3948	4211	130	191	295	3818	13.627
1	21	43	ERP27	JHU03011.P032H03	1772	1778	124	168	213	1648	7.559
1	21	44	ERP27	JHU03011.P032H03	1791	1678	128	185	255	1663	5.855
1	21	45	LYG1	JHU03027.P032H07	2191	2400	124	180	371	2067	5.984
1	21	46	LYG1	JHU03027.P032H07	2328	2342	140	217	537	2188	3.957
1	21	47	BLOC1S6	JHU03045.P032H11	1760	1777	128	196	457	1632	3.46
1	21	48	BLOC1S6	JHU03045.P032H11	1716	1716	132	209	486	1584	3.101
1	21	49	PNMAL1_frag	JHU03389.P036H03	222	277	128	186	315	94	0.289
1	21	50	PNMAL1_frag	JHU03389.P036H03	236	292	133	205	385	103	0.226
1	21	51	DTWD1	JHU03385.P036H07	234	423	124	165	200	110	1.29
1	21	52	DTWD1	JHU03385.P036H07	241	339	130	170	181	111	0.934
1	21	53	UTP4	JHU03382.P036H11	256	320	126	173	511	130	0.288
1	21	54	UTP4	JHU03382.P036H11	240	286	131	175	310	109	0.358
1	21	55	PLA2G4D	JHU03808.P040H03	3977	4417	124	152	152	3853	28.059
1	21	56	PLA2G4D	JHU03808.P040H03	4011	4326	122	164	192	3889	21.677
1	21	57	C3orf64	JHU03767.P040H07	253	287	114	147	142	139	0.986
1	21	58	C3orf64	JHU03767.P040H07	248	370	122	153	140	126	1.55
1	21	59	ZMYM6NB	JHU03837.P040H11	259	501	129	158	133	130	2.579
1	21	60	ZMYM6NB	JHU03837.P040H11	286	360	139	232	437	147	0.293
1	21	61	Anti-human IgA	Control	146	201	158	373	1788	-12	-0.096
1	21	62	Anti-human IgA	Control	169	236	160	376	1942	9	-0.072
1	22	1	GRK6	JHU00136.P002G03	774	1012	129	153	126	645	6.817
1	22	2	GRK6	JHU00136.P002G03	759	880	124	149	123	635	5.943
1	22	3	SYF2	JHU01332.P002G07	242	311	139	180	246	103	0.533
1	22	4	SYF2	JHU01332.P002G07	242	273	140	178	163	102	0.583
1	22	5	PPP1R14A	JHU00157.P002G11	7985	7787	121	147	144	7864	53.056
1	22	6	PPP1R14A	JHU00157.P002G11	6673	6641	123	152	144	6550	45.063
1	22	7	ND	JHU00488.P006G03	416	536	119	149	155	297	2.497
1	22	8	ND	JHU00488.P006G03	399	492	122	162	221	277	1.493
1	22	9	FIBIN	JHU00530.P006G07	474	592	119	155	192	355	2.276
1	22	10	FIBIN	JHU00530.P006G07	404	498	115	142	111	289	3.207
1	22	11	GINM1	JHU00493.P006G11	356	516	118	143	116	238	3.216
1	22	12	GINM1	JHU00493.P006G11	327	400	115	149	169	212	1.485
1	22	13	CTC1	JHU00880.P010G03	1135	1309	116	161	255	1019	4.502
1	22	14	CTC1	JHU00880.P010G03	1229	1393	122	159	229	1107	5.389
1	22	15	IGHG1	JHU00912.P010G07	19715	23544	126	167	177	19589	132.073
1	22	16	IGHG1	JHU00912.P010G07	19934	22337	117	157	164	19817	135.244
1	22	17	SCG3	JHU00944.P010G11	3646	3408	136	178	190	3510	17
1	22	18	SCG3	JHU00944.P010G11	3888	3595	137	188	228	3751	14.943
1	22	19	USP48_frag	JHU01342.P014G03	434	544	145	225	657	289	0.486
1	22	20	USP48_frag	JHU01342.P014G03	427	517	140	216	668	287	0.451
1	22	21	CD58	JHU01279.P014G07	584	666	121	166	396	463	1.263
1	22	22	CD58	JHU01279.P014G07	549	609	126	176	410	423	1.056
1	22	23	EXO1	JHU01287.P014G11	1320	1690	125	153	139	1195	11.058
1	22	24	EXO1	JHU01287.P014G11	1158	1305	120	185	602	1038	1.86
1	22	25	NIFK	JHU01689.P018G03	271	336	120	172	514	151	0.319
1	22	26	NIFK	JHU01689.P018G03	298	367	120	156	152	178	1.388
1	22	27	CDCA7	JHU01654.P018G07	255	316	121	181	795	134	0.17
1	22	28	CDCA7	JHU01654.P018G07	260	349	127	457	3689	133	-0.029
1	22	29	ND	JHU01720.P018G11	5788	6022	136	473	3771	5652	1.471
1	22	30	ND	JHU01720.P018G11	6014	5662	121	159	166	5893	33.151
1	22	31	HNRNPC	JHU02055.P022G03	18356	19402	123	163	164	18233	117.311
1	22	32	HNRNPC	JHU02055.P022G03	16503	17251	113	151	187	16390	91.444
1	22	33	CD70	JHU14631.P022G07	1546	1566	124	166	214	1422	6.542
1	22	34	CD70	JHU14631.P022G07	1605	1596	121	164	189	1484	7.577
1	22	35	RUVBL1	JHU02091.P022G11	217	262	118	159	218	99	0.472
1	22	36	RUVBL1	JHU02091.P022G11	257	343	120	180	313	137	0.521
1	22	37	ND	JHU02455.P026G03	179	235	126	170	271	53	0.24
1	22	38	ND	JHU02455.P026G03	240	430	130	181	265	110	0.94
1	22	39	ZSCAN32	JHU02494.P026G07	1682	1608	133	188	281	1549	5.053
1	22	40	ZSCAN32	JHU02494.P026G07	1734	1762	137	183	170	1597	9.288
1	22	41	ND	JHU02490.P026G11	391	513	129	170	168	262	2.042
1	22	42	ND	JHU02490.P026G11	360	418	127	158	141	233	1.844
1	22	43	TOR3A	JHU02862.P030G03	1479	1691	121	156	147	1358	10.442
1	22	44	TOR3A	JHU02862.P030G03	1493	1549	127	166	176	1366	7.858
1	22	45	LDB2	JHU02828.P030G07	4402	4448	125	160	150	4277	28.587
1	22	46	LDB2	JHU02828.P030G07	4574	4549	126	174	357	4448	12.255
1	22	47	SEC11A	JHU02851.P030G11	3213	3441	122	168	200	3091	16.365
1	22	48	SEC11A	JHU02851.P030G11	3135	3409	127	179	241	3008	13.402
1	22	49	DDX39A	JHU03196.P034G03	257	324	121	163	226	136	0.712
1	22	50	DDX39A	JHU03196.P034G03	257	341	123	164	194	134	0.912
1	22	51	CDC42SE1	JHU03185.P034G07	333	398	119	157	195	214	1.236
1	22	52	CDC42SE1	JHU03185.P034G07	378	510	119	153	193	259	1.85
1	22	53	C8orf22	JHU03182.P034G11	359	469	123	181	526	236	0.548
1	22	54	C8orf22	JHU03182.P034G11	357	447	118	166	491	239	0.572
1	22	55	BC013069.1_frag	JHU03565.P038G03	1154	1255	119	143	115	1035	9.67
1	22	56	BC013069.1_frag	JHU03565.P038G03	1180	1259	120	147	149	1060	7.463
1	22	57	KJ902259	JHU03622.P038G07	18342	19517	117	146	129	18225	150.163
1	22	58	KJ902259	JHU03622.P038G07	19094	19031	121	152	131	18973	144.115
1	22	59	KJ906227	JHU03573.P038G11	4108	3607	130	159	134	3978	25.731
1	22	60	KJ906227	JHU03573.P038G11	4713	4007	118	145	118	4595	32.729
1	22	61	Human IgM	Control	130	185	136	178	203	-6	0.034
1	22	62	Human IgM	Control	148	216	160	280	1017	-12	-0.063
1	23	1	PRMT2	JHU00072.P001H04	2548	2507	149	206	235	2399	9.791
1	23	2	PRMT2	JHU00072.P001H04	2312	2140	144	179	157	2168	12.49
1	23	3	SYK	JHU00084.P001H08	1581	1565	133	172	242	1448	5.756
1	23	4	SYK	JHU00084.P001H08	1654	1882	119	152	246	1535	7.033
1	23	5	ND	JHU00027.P001H12	261	312	128	155	135	133	1.163
1	23	6	ND	JHU00027.P001H12	247	316	123	154	155	124	1.045
1	23	7	RPLP1	JHU00457.P005H04	2645	2408	119	154	168	2526	13.417
1	23	8	RPLP1	JHU00457.P005H04	2782	2689	119	150	143	2663	17.755
1	23	9	GLOD4	JHU00421.P005H08	1465	1405	123	161	163	1342	7.632
1	23	10	GLOD4	JHU00421.P005H08	1481	1376	117	147	138	1364	8.906
1	23	11	ND	JHU00440.P005H12	252	327	125	167	174	127	0.92
1	23	12	ND	JHU00440.P005H12	246	322	116	156	159	130	1.044
1	23	13	RMND5A	JHU00839.P009H04	318	401	123	172	242	195	0.946
1	23	14	RMND5A	JHU00839.P009H04	347	423	130	183	280	217	0.857
1	23	15	CPLX3	JHU00793.P009H08	1322	1397	139	178	173	1183	7.046
1	23	16	CPLX3	JHU00793.P009H08	1017	1138	131	165	142	886	6.852
1	23	17	DAZAP1	JHU00796.P009H12	2494	2848	171	223	242	2323	10.847
1	23	18	DAZAP1	JHU00796.P009H12	2386	2795	154	188	169	2232	15.426
1	23	19	VPS45	JHU01244.P013H04	1453	1554	149	197	224	1304	6.058
1	23	20	VPS45	JHU01244.P013H04	1402	1527	135	208	623	1267	2.117
1	23	21	SUB1	JHU01230.P013H08	1033	1147	137	181	215	896	4.493
1	23	22	SUB1	JHU01230.P013H08	934	1184	129	157	141	805	7.284
1	23	23	SLC38A1	JHU01225.P013H12	501	657	135	190	225	366	2.076
1	23	24	SLC38A1	JHU01225.P013H12	377	526	125	191	532	252	0.63
1	23	25	DEDD	JHU01569.P017H04	493	572	131	249	1294	362	0.25
1	23	26	DEDD	JHU01569.P017H04	468	555	120	181	766	348	0.488
1	23	27	RNF111_frag	JHU01610.P017H08	902	966	123	197	747	779	1.029
1	23	28	RNF111_frag	JHU01610.P017H08	982	1150	138	480	3671	844	0.183
1	23	29	ND	JHU01599.P017H12	65535	45707	148	203	226	65387	201.345
1	23	30	ND	JHU01599.P017H12	65354	44036	135	183	172	65219	254.959
1	23	31	XM_008974131.2_frag	JHU02004.P021H04	1424	1546	135	196	308	1289	4.383
1	23	32	XM_008974131.2_frag	JHU02004.P021H04	1464	1582	127	171	279	1337	5.057
1	23	33	CRYAB	JHU01945.P021H08	17193	14706	136	178	192	17057	75.667
1	23	34	CRYAB	JHU01945.P021H08	16988	14628	124	161	169	16864	85.604
1	23	35	ND	JHU01930.P021H12	2109	2105	132	178	230	1977	8.378
1	23	36	ND	JHU01930.P021H12	2302	2564	127	173	231	2175	10.351
1	23	37	GPAA1	JHU02342.P025H04	1320	1451	134	198	424	1186	2.955
1	23	38	GPAA1	JHU02342.P025H04	1321	1423	129	201	481	1192	2.541
1	23	39	ALS2	JHU16061.P025H08	10658	10815	132	194	345	10526	30.786
1	23	40	ALS2	JHU16061.P025H08	11339	11746	132	219	822	11207	14.023
1	23	41	NUDT2	JHU02362.P025H12	3514	3171	147	223	769	3367	3.834
1	23	42	NUDT2	JHU02362.P025H12	3681	3648	139	176	155	3542	22.4
1	23	43	HNRNPK	JHU02733.P029H04	12920	14031	136	181	205	12784	67.561
1	23	44	HNRNPK	JHU02733.P029H04	12619	14104	128	177	206	12491	67.607
1	23	45	KXD1	JHU02703.P029H08	2782	2406	147	203	220	2635	10.014
1	23	46	KXD1	JHU02703.P029H08	2247	2064	129	166	161	2118	11.789
1	23	47	ENY2	JHU02723.P029H12	400	459	129	162	158	271	1.88
1	23	48	ENY2	JHU02723.P029H12	406	498	127	169	215	279	1.53
1	23	49	CCDC54	JHU03089.P033H04	1306	1349	131	241	1005	1175	1.102
1	23	50	CCDC54	JHU03089.P033H04	1347	1410	121	167	318	1226	3.909
1	23	51	TMX1	JHU03163.P033H08	2213	2603	136	180	312	2077	7.766
1	23	52	TMX1	JHU03163.P033H08	2130	2184	124	160	170	2006	11.906
1	23	53	TCEB2	JHU03155.P033H12	209	243	128	187	267	81	0.21
1	23	54	TCEB2	JHU03155.P033H12	258	374	122	163	196	136	1.077
1	23	55	LAMA4	JHU03507.P037H04	326	384	119	144	120	207	2
1	23	56	LAMA4	JHU03507.P037H04	347	423	116	141	126	231	2.238
1	23	57	USP10	JHU03544.P037H08	555	568	117	143	122	438	3.484
1	23	58	USP10	JHU03544.P037H08	590	685	127	153	125	463	4.256
1	23	59	AGT	JHU03461.P037H12	2106	2163	126	153	138	1980	14.565
1	23	60	AGT	JHU03461.P037H12	2108	2123	127	156	144	1981	13.66
1	23	61	Mouse IgM	Control	137	174	135	188	259	2	-0.054
1	23	62	Mouse IgM	Control	133	182	153	217	301	-20	-0.116
1	24	1	RAB8B	JHU00261.P003G04	1057	1170	143	198	205	914	4.741
1	24	2	RAB8B	JHU00261.P003G04	1251	2759	168	223	211	1083	12.019
1	24	3	GPR183	JHU00213.P003G08	1221	1471	127	170	350	1094	3.717
1	24	4	GPR183	JHU00213.P003G08	1247	1465	118	144	130	1129	10.162
1	24	5	NCK2	JHU00243.P003G12	443	584	113	142	123	330	3.593
1	24	6	NCK2	JHU00243.P003G12	493	610	119	158	181	374	2.497
1	24	7	ND	JHU00661.P007G04	1553	1849	121	159	180	1432	9.389
1	24	8	ND	JHU00661.P007G04	1447	1607	128	183	361	1319	3.945
1	24	9	CYBB	JHU00597.P007G08	3010	3710	123	173	358	2887	9.88
1	24	10	CYBB	JHU00597.P007G08	3311	3513	121	163	197	3190	17.005
1	24	11	HAVCR2	JHU00615.P007G12	1072	1281	120	163	191	952	5.853
1	24	12	HAVCR2	JHU00615.P007G12	1077	1233	124	169	182	953	5.846
1	24	13	RALBP1	JHU01036.P011G04	626	1054	133	185	211	493	4.118
1	24	14	RALBP1	JHU01036.P011G04	807	987	136	192	249	671	3.193
1	24	15	SSBP2	JHU01049.P011G08	65535	52015	156	231	420	65379	123.295
1	24	16	SSBP2	JHU01049.P011G08	65535	49442	176	274	826	65359	59.525
1	24	17	MAGEA4	JHU01014.P011G12	1495	1442	186	291	843	1309	1.365
1	24	18	MAGEA4	JHU01014.P011G12	1453	1325	171	210	182	1282	6.126
1	24	19	FNTB	JHU01368.P015G04	2805	2695	166	217	238	2639	10.412
1	24	20	FNTB	JHU01368.P015G04	2695	2620	157	205	220	2538	10.977
1	24	21	SNAP25	JHU01227.P015G08	2019	1998	165	241	883	1854	1.99
1	24	22	SNAP25	JHU01227.P015G08	1775	1684	136	184	232	1639	6.466
1	24	23	SFT2D1	JHU01421.P015G12	398	561	148	208	256	250	1.379
1	24	24	SFT2D1	JHU01421.P015G12	417	568	152	277	1290	265	0.226
1	24	25	GMCL1P1	JHU01768.P019G04	338	457	147	253	1271	191	0.161
1	24	26	GMCL1P1	JHU01768.P019G04	376	494	127	181	333	249	0.94
1	24	27	ND	JHU01781.P019G08	351	409	122	175	252	229	0.929
1	24	28	ND	JHU01781.P019G08	367	445	135	199	263	232	0.935
1	24	29	NDFIP2	JHU01790.P019G12	763	816	138	188	205	625	3.063
1	24	30	NDFIP2	JHU01790.P019G12	808	947	141	194	213	667	3.535
1	24	31	HLA-DPB1	JHU02150.P023G04	6612	8033	129	181	235	6483	33.413
1	24	32	HLA-DPB1	JHU02150.P023G04	4766	4798	129	198	555	4637	8.288
1	24	33	NFYB	JHU02168.P023G08	522	571	128	183	480	394	0.808
1	24	34	NFYB	JHU02168.P023G08	521	554	132	172	182	389	2.099
1	24	35	SMPD2	JHU02189.P023G12	411	474	130	177	185	281	1.605
1	24	36	SMPD2	JHU02189.P023G12	439	477	132	178	188	307	1.59
1	24	37	CALCOCO1	JHU02514.P027G04	3064	2937	139	242	442	2925	6.097
1	24	38	CALCOCO1	JHU02514.P027G04	3114	2883	135	209	407	2979	6.57
1	24	39	DNAJB1	JHU02523.P027G08	136	189	128	190	224	8	-0.004
1	24	40	DNAJB1	JHU02523.P027G08	131	162	130	216	775	1	-0.07
1	24	41	ADI1	JHU02498.P027G12	3020	2732	126	174	180	2894	14.211
1	24	42	ADI1	JHU02498.P027G12	2751	2489	143	193	212	2608	10.83
1	24	43	FAM50A	JHU02909.P031G04	3259	3809	127	173	221	3132	16.452
1	24	44	FAM50A	JHU02909.P031G04	4259	5097	144	214	264	4115	18.496
1	24	45	PTP4A1	JHU02949.P031G08	4351	4789	145	218	250	4206	18.284
1	24	46	PTP4A1	JHU02949.P031G08	4060	4115	143	187	212	3917	18.528
1	24	47	STMN1	JHU02959.P031G12	176	221	140	190	230	36	0.135
1	24	48	STMN1	JHU02959.P031G12	187	252	136	189	390	51	0.162
1	24	49	PQLC3	JHU03334.P035G04	1984	2142	143	259	1033	1841	1.823
1	24	50	PQLC3	JHU03334.P035G04	2155	2317	136	240	1012	2019	2.052
1	24	51	SCGB3A2	JHU03341.P035G08	567	721	137	182	193	430	2.793
1	24	52	SCGB3A2	JHU03341.P035G08	533	635	134	176	175	399	2.623
1	24	53	WAPAL	JHU03355.P035G12	327	489	122	172	226	205	1.403
1	24	54	WAPAL	JHU03355.P035G12	397	483	122	170	227	275	1.379
1	24	55	KJ901593	JHU03709.P039G04	441	502	118	154	201	323	1.731
1	24	56	KJ901593	JHU03709.P039G04	445	500	120	147	134	325	2.634
1	24	57	TNNI2	JHU03735.P039G08	260	341	114	147	144	146	1.347
1	24	58	TNNI2	JHU03735.P039G08	266	348	112	139	117	154	1.786
1	24	59	GCG	JHU03687.P039G12	602	682	110	137	120	492	4.542
1	24	60	GCG	JHU03687.P039G12	688	751	121	145	127	567	4.772
1	24	61	Buffer	Control	271	410	150	379	1133	121	0.027
1	24	62	Buffer	Control	235	376	158	224	295	77	0.515
1	25	1	ARL8B	JHU00201.P003H04	1486	1677	120	148	137	1366	11.161
1	25	2	ARL8B	JHU00201.P003H04	1267	1361	144	187	177	1123	6.633
1	25	3	EDNRB	JHU00217.P003H08	584	628	126	166	360	458	1.283
1	25	4	EDNRB	JHU00217.P003H08	479	626	112	149	371	367	1.286
1	25	5	RCVRN	JHU00272.P003H12	186	291	120	151	159	66	0.881
1	25	6	RCVRN	JHU00272.P003H12	251	326	117	149	159	134	1.113
1	25	7	RPS6	JHU00651.P007H04	582	731	117	144	118	465	4.975
1	25	8	RPS6	JHU00651.P007H04	582	644	120	168	359	462	1.326
1	25	9	PRUNE2	JHU00637.P007H08	2146	2204	117	152	157	2029	13.07
1	25	10	PRUNE2	JHU00637.P007H08	2676	2951	124	172	211	2552	13.171
1	25	11	LTBR	JHU00625.P007H12	1658	1697	119	155	182	1539	8.473
1	25	12	LTBR	JHU00625.P007H12	1771	2076	112	145	137	1659	14.095
1	25	13	CHCHD3	JHU00985.P011H04	351	876	118	161	170	233	4.206
1	25	14	CHCHD3	JHU00985.P011H04	474	1229	138	200	240	336	4.288
1	25	15	SEPT10	JHU00961.P011H08	1108	1347	129	197	438	979	2.626
1	25	16	SEPT10	JHU00961.P011H08	1124	1286	149	259	910	975	1.129
1	25	17	ROPN1B	JHU01041.P011H12	685	802	138	188	243	547	2.527
1	25	18	ROPN1B	JHU01041.P011H12	650	807	165	212	248	485	2.399
1	25	19	GDPD5	JHU01374.P015H04	2517	2467	153	199	227	2364	9.991
1	25	20	GDPD5	JHU01374.P015H04	3044	3126	169	219	232	2875	12.53
1	25	21	ZNF394	JHU01440.P015H08	1018	1335	153	226	903	865	1.228
1	25	22	ZNF394	JHU01440.P015H08	1075	1247	149	232	903	926	1.124
1	25	23	STX10	JHU01427.P015H12	1438	1429	139	184	214	1299	5.818
1	25	24	STX10	JHU01427.P015H12	1506	1462	146	189	222	1360	5.734
1	25	25	ND	JHU01771.P019H04	381	493	146	243	699	235	0.358
1	25	26	ND	JHU01771.P019H04	479	582	145	408	2208	334	0.079
1	25	27	ND	JHU01757.P019H08	534	593	153	436	2283	381	0.069
1	25	28	ND	JHU01757.P019H08	630	704	129	174	218	501	2.431
1	25	29	ND	JHU01816.P019H12	221	319	122	156	170	99	0.959
1	25	30	ND	JHU01816.P019H12	206	260	125	162	178	81	0.551
1	25	31	HMGN2_frag	JHU02151.P023H04	227	345	146	350	573	81	-0.009
1	25	32	HMGN2_frag	JHU02151.P023H04	194	384	139	301	652	55	0.127
1	25	33	LXN	JHU02163.P023H08	1060	1293	126	243	419	934	2.506
1	25	34	LXN	JHU02163.P023H08	1150	1213	119	149	146	1031	7.288
1	25	35	FDFT1	JHU02141.P023H12	2704	2422	126	171	198	2578	11.369
1	25	36	FDFT1	JHU02141.P023H12	3246	2885	127	195	340	3119	7.912
1	25	37	DPH2	JHU02524.P027H04	680	4312	137	239	461	543	8.835
1	25	38	DPH2	JHU02524.P027H04	1048	4664	144	255	408	904	10.806
1	25	39	PSMB7	JHU02562.P027H08	147	180	114	154	156	33	0.167
1	25	40	PSMB7	JHU02562.P027H08	160	203	113	148	137	47	0.401
1	25	41	ADI1	JHU02498.P027H12	4116	3564	121	159	150	3995	22.7
1	25	42	ADI1	JHU02498.P027H12	3892	3411	127	170	197	3765	16.452
1	25	43	CDC42EP3	JHU02893.P031H04	2229	2340	124	153	130	2105	16.823
1	25	44	CDC42EP3	JHU02893.P031H04	2561	2632	129	181	216	2432	11.347
1	25	45	MYL6	JHU02934.P031H08	218	292	121	169	189	97	0.651
1	25	46	MYL6	JHU02934.P031H08	223	254	125	167	206	98	0.422
1	25	47	ASAH1	JHU02887.P031H12	1311	1394	126	172	241	1185	5.071
1	25	48	ASAH1	JHU02887.P031H12	1394	1678	137	195	328	1257	4.521
1	25	49	U2AF1L4	JHU03353.P035H04	547	652	129	190	465	418	0.994
1	25	50	U2AF1L4	JHU03353.P035H04	790	898	136	193	407	654	1.732
1	25	51	C10orf32	JHU03269.P035H08	1331	1456	123	163	168	1208	7.696
1	25	52	C10orf32	JHU03269.P035H08	1201	1270	128	170	211	1073	5.213
1	25	53	ARV1	JHU03267.P035H12	1882	1994	126	165	206	1756	8.879
1	25	54	ARV1	JHU03267.P035H12	1896	2540	124	166	221	1772	10.742
1	25	55	UBA6	JHU04218.P039H04	424	494	118	159	216	306	1.551
1	25	56	UBA6	JHU04218.P039H04	423	503	115	151	208	308	1.692
1	25	57	CAPS	JHU03670.P039H08	143	229	115	159	215	28	0.326
1	25	58	CAPS	JHU03670.P039H08	184	224	113	145	137	71	0.577
1	25	59	ANKRD7	JHU03648.P039H12	2394	2384	117	186	432	2277	5.088
1	25	60	ANKRD7	JHU03648.P039H12	2347	2550	126	217	881	2221	2.648
1	25	61	H1	Control	12582	9995	359	2050	5265	12223	1.509
1	25	62	H1	Control	12875	11010	232	729	1449	12643	7.095
1	26	1	COL4A3BP	JHU00022.P001G04	2418	2298	121	154	163	2297	13.153
1	26	2	COL4A3BP	JHU00022.P001G04	2372	2315	126	156	129	2246	16.736
1	26	3	CKS2	JHU00020.P001G08	1670	1539	111	137	113	1559	12.407
1	26	4	CKS2	JHU00020.P001G08	1309	1286	108	132	104	1201	11.096
1	26	5	CRK	JHU00023.P001G12	1047	1018	116	143	124	931	7.056
1	26	6	CRK	JHU00023.P001G12	942	877	117	151	156	825	4.654
1	26	7	YEATS4	JHU06332.P005G04	48885	38848	128	160	132	48757	293.091
1	26	8	YEATS4	JHU06332.P005G04	53920	41229	128	161	150	53792	273.787
1	26	9	CHI3L1	JHU00408.P005G08	1888	2104	126	174	371	1762	5.202
1	26	10	CHI3L1	JHU00408.P005G08	2193	2321	122	165	207	2071	10.415
1	26	11	RPS15A	JHU00458.P005G12	584	687	121	157	181	463	2.928
1	26	12	RPS15A	JHU00458.P005G12	534	575	116	140	116	418	3.75
1	26	13	NKD2	JHU00826.P009G04	393	492	120	166	209	273	1.56
1	26	14	NKD2	JHU00826.P009G04	508	659	113	154	213	395	2.371
1	26	15	KLHL1	JHU00816.P009G08	462	554	126	165	177	336	2.198
1	26	16	KLHL1	JHU00816.P009G08	468	593	124	157	161	344	2.708
1	26	17	EFEMP1	JHU00801.P009G12	1466	1562	135	178	236	1331	5.864
1	26	18	EFEMP1	JHU00801.P009G12	1604	1630	131	171	228	1473	6.399
1	26	19	C11orf54	JHU01160.P013G04	1389	1664	144	183	177	1245	8.367
1	26	20	C11orf54	JHU01160.P013G04	1535	1496	158	201	231	1377	5.606
1	26	21	RBBP9	JHU01211.P013G08	3479	3117	137	182	210	3342	13.976
1	26	22	RBBP9	JHU01211.P013G08	3583	3314	139	181	215	3444	14.572
1	26	23	SNAP25	JHU01227.P013G12	1300	1371	141	201	269	1159	4.349
1	26	24	SNAP25	JHU01227.P013G12	1215	1297	144	192	223	1071	4.955
1	26	25	BAMBI	JHU01547.P017G04	343	425	146	195	213	197	1.08
1	26	26	BAMBI	JHU01547.P017G04	439	506	160	458	2339	279	0.021
1	26	27	GLYAT	JHU01584.P017G08	1412	1567	137	184	228	1275	6.066
1	26	28	GLYAT	JHU01584.P017G08	1340	1511	129	173	217	1211	6.166
1	26	29	DERL2	JHU03677.P017G12	1115	1243	137	205	347	978	2.991
1	26	30	DERL2	JHU03677.P017G12	1012	1145	135	244	412	877	2.187
1	26	31	CD33	JHU01938.P021G04	604	737	137	276	468	467	0.985
1	26	32	CD33	JHU01938.P021G04	645	767	137	355	583	508	0.707
1	26	33	FKBP14	JHU01956.P021G08	1741	1933	130	179	221	1611	7.937
1	26	34	FKBP14	JHU01956.P021G08	1806	1886	124	167	209	1682	8.225
1	26	35	TVP23B	JHU01953.P021G12	1518	1674	138	192	219	1380	6.767
1	26	36	TVP23B	JHU01953.P021G12	1479	1656	134	187	235	1345	6.251
1	26	37	NUCB1	JHU02361.P025G04	843	901	126	162	188	717	3.931
1	26	38	NUCB1	JHU02361.P025G04	873	1040	117	154	200	756	4.43
1	26	39	KJ904383_frag	JHU02305.P025G08	867	983	122	160	153	745	5.379
1	26	40	KJ904383_frag	JHU02305.P025G08	1081	1146	114	146	128	967	7.813
1	26	41	KLF6	JHU02349.P025G12	1005	1007	127	156	134	878	6.351
1	26	42	KLF6	JHU02349.P025G12	995	952	129	165	152	866	5.178
1	26	43	COX15	JHU02714.P029G04	10797	11261	166	248	319	10631	34.524
1	26	44	COX15	JHU02714.P029G04	10647	10709	144	203	205	10503	51.249
1	26	45	SMIM7_frag	JHU02702.P029G08	2624	3072	141	204	376	2483	7.628
1	26	46	SMIM7_frag	JHU02702.P029G08	2658	2642	119	157	158	2539	15.728
1	26	47	MTA1	JHU02747.P029G12	511	613	123	171	179	388	2.469
1	26	48	MTA1	JHU02747.P029G12	549	682	117	166	293	432	1.761
1	26	49	PDGFD	JHU03128.P033G04	1815	2090	135	195	266	1680	7.124
1	26	50	PDGFD	JHU03128.P033G04	1940	2049	129	163	150	1811	12.573
1	26	51	DIRAS1	JHU03096.P033G08	1437	1822	128	169	199	1309	8.307
1	26	52	DIRAS1	JHU03096.P033G08	1701	2103	127	174	241	1574	8.004
1	26	53	MANBAL	JHU03119.P033G12	648	775	131	173	216	517	2.787
1	26	54	MANBAL	JHU03119.P033G12	603	788	122	151	124	481	5.137
1	26	55	ATPIF1	JHU03467.P037G04	573	912	122	153	137	451	5.54
1	26	56	ATPIF1	JHU03467.P037G04	645	758	115	143	143	530	4.301
1	26	57	ANXA4	JHU03463.P037G08	5062	4345	128	199	436	4934	9.509
1	26	58	ANXA4	JHU03463.P037G08	6256	5408	128	242	579	6128	8.922
1	26	59	URGCP	JHU03543.P037G12	275	369	126	187	398	149	0.457
1	26	60	URGCP	JHU03543.P037G12	296	354	155	628	1552	141	-0.177
1	26	61	Buffer	Control	256	373	418	1605	4625	-162	-0.266
1	26	62	Buffer	Control	1854	3105	407	1494	4557	1447	0.354
1	27	1	FES	JHU00130.P002H04	788	1336	119	140	114	669	10.491
1	27	2	FES	JHU00130.P002H04	835	929	118	144	121	717	6.488
1	27	3	DUSP26	JHU00125.P002H08	243	308	113	135	104	130	1.663
1	27	4	DUSP26	JHU00125.P002H08	195	276	109	136	130	86	1.077
1	27	5	ND	JHU00175.P002H12	202	254	112	139	137	90	0.839
1	27	6	ND	JHU00175.P002H12	208	238	120	149	138	88	0.645
1	27	7	PRELID2	JHU00546.P006H04	312	462	128	164	159	184	1.874
1	27	8	PRELID2	JHU00546.P006H04	295	402	132	167	146	163	1.61
1	27	9	DENND1B	JHU00510.P006H08	1105	1139	122	161	347	983	2.818
1	27	10	DENND1B	JHU00510.P006H08	1153	1213	126	174	373	1027	2.786
1	27	11	CRABP2	JHU00507.P006H12	2476	2420	119	155	159	2357	14.245
1	27	12	CRABP2	JHU00507.P006H12	2456	2515	129	166	173	2327	13.578
1	27	13	FAM198B	JHU00886.P010H04	1012	1171	120	173	253	892	3.945
1	27	14	FAM198B	JHU00886.P010H04	956	1149	120	174	266	836	3.665
1	27	15	ND	JHU00939.P010H08	177	213	128	171	179	49	0.235
1	27	16	ND	JHU00939.P010H08	186	240	135	179	182	51	0.335
1	27	17	RNF2	JHU00940.P010H12	2351	2585	134	201	607	2217	3.928
1	27	18	RNF2	JHU00940.P010H12	2563	2635	129	173	227	2434	10.846
1	27	19	ANXA2	JHU01252.P014H04	5200	5096	133	203	571	5067	8.569
1	27	20	ANXA2	JHU01252.P014H04	5587	5281	147	195	254	5440	20.024
1	27	21	FUZ	JHU01289.P014H08	561	696	144	206	341	417	1.437
1	27	22	FUZ	JHU01289.P014H08	476	633	135	181	222	341	2.036
1	27	23	DDIT4	JHU01282.P014H12	1491	1537	136	195	240	1355	5.592
1	27	24	DDIT4	JHU01282.P014H12	1572	1542	147	213	271	1425	4.904
1	27	25	PUM3	JHU01677.P018H04	2947	3189	146	193	203	2801	14.759
1	27	26	PUM3	JHU01677.P018H04	3193	3363	150	189	177	3043	17.932
1	27	27	GRAP2	JHU01669.P018H08	970	1011	137	174	161	833	5.199
1	27	28	GRAP2	JHU01669.P018H08	983	951	129	176	261	854	2.969
1	27	29	HADHB	JHU01671.P018H12	3379	4085	136	205	365	3243	10.63
1	27	30	HADHB	JHU01671.P018H12	3200	3515	139	203	285	3061	11.621
1	27	31	RNFT1	JHU02060.P022H04	1922	1952	130	169	173	1792	10.306
1	27	32	RNFT1	JHU02060.P022H04	2284	2498	126	164	162	2158	14.407
1	27	33	ND	JHU02029.P022H08	702	770	138	188	208	564	2.798
1	27	34	ND	JHU02029.P022H08	653	792	138	203	254	515	2.319
1	27	35	NAA20	JHU02066.P022H12	2144	2092	138	186	205	2006	9.298
1	27	36	NAA20	JHU02066.P022H12	1879	1926	138	186	218	1741	7.982
1	27	37	COA3	JHU02423.P026H04	1816	1991	140	186	198	1676	9.116
1	27	38	COA3	JHU02423.P026H04	1700	1832	136	184	204	1564	8.078
1	27	39	ND	JHU02459.P026H08	323	397	139	191	205	184	1.005
1	27	40	ND	JHU02459.P026H08	313	436	122	159	140	191	1.979
1	27	41	B4GALT3	JHU02408.P026H12	18016	18374	146	207	402	17870	45.192
1	27	42	B4GALT3	JHU02408.P026H12	17398	18733	155	205	180	17243	102.933
1	27	43	CRYZL1	JHU02802.P030H04	1098	1221	162	231	307	936	3.225
1	27	44	CRYZL1	JHU02802.P030H04	1068	1198	164	257	451	904	2.086
1	27	45	EEF1A2	JHU02808.P030H08	6113	6352	145	222	455	5968	13.473
1	27	46	EEF1A2	JHU02808.P030H08	5063	5261	138	186	186	4925	27.285
1	27	47	BIRC5	JHU02792.P030H12	330	422	128	178	199	202	1.226
1	27	48	BIRC5	JHU02792.P030H12	353	425	130	195	270	223	0.852
1	27	49	RAB23	JHU03239.P034H04	4743	4488	143	211	355	4600	12.048
1	27	50	RAB23	JHU03239.P034H04	5375	4759	143	200	247	5232	18.457
1	27	51	CYSTM1	JHU03180.P034H08	518	602	136	188	251	382	1.649
1	27	52	CYSTM1	JHU03180.P034H08	505	638	127	171	234	378	1.996
1	27	53	CRP	JHU03191.P034H12	526	1450	124	188	439	402	2.875
1	27	54	CRP	JHU03191.P034H12	440	637	126	171	199	314	2.342
1	27	55	C12orf65	JHU03556.P038H04	837	1040	123	159	155	714	5.684
1	27	56	C12orf65	JHU03556.P038H04	841	954	125	169	420	716	1.869
1	27	57	FAM131A	JHU03579.P038H08	1194	1122	136	198	474	1058	1.949
1	27	58	FAM131A	JHU03579.P038H08	1158	1192	136	229	534	1022	1.803
1	27	59	SIGMAR1	JHU03610.P038H12	1300	1455	120	147	137	1180	9.547
1	27	60	SIGMAR1	JHU03610.P038H12	1322	1519	138	196	268	1184	4.937
1	27	61	H2(A+B)	Control	10485	8778	292	621	2491	10193	3.275
1	27	62	H2(A+B)	Control	10701	8810	330	604	2193	10371	3.742
1	28	1	TRIM5	JHU00379.P004G04	806	1118	113	163	475	693	2.011
1	28	2	TRIM5	JHU00379.P004G04	961	1158	112	135	100	849	10.23
1	28	3	PLA2G16	JHU00321.P004G08	879	1604	111	147	165	768	8.83
1	28	4	PLA2G16	JHU00321.P004G08	1104	1352	108	137	139	996	8.741
1	28	5	LRRC61	JHU00331.P004G12	467	498	109	139	145	358	2.476
1	28	6	LRRC61	JHU00331.P004G12	434	533	120	153	153	314	2.484
1	28	7	DNAJB14	JHU00697.P008G04	1724	1765	114	149	131	1610	12.336
1	28	8	DNAJB14	JHU00697.P008G04	1823	1928	113	144	124	1710	14.387
1	28	9	ACSS3	JHU00705.P008G08	3672	3836	112	138	110	3560	33.618
1	28	10	ACSS3	JHU00705.P008G08	4979	5090	118	148	132	4861	37.439
1	28	11	RAB3C	JHU00735.P008G12	2242	2270	111	141	131	2131	16.252
1	28	12	RAB3C	JHU00735.P008G12	2785	2685	117	162	287	2668	8.791
1	28	13	TRIM43	JHU01140.P012G04	620	732	113	164	307	507	1.85
1	28	14	TRIM43	JHU01140.P012G04	684	760	113	165	257	571	2.315
1	28	15	ETS2	JHU01085.P012G08	362	473	122	163	196	240	1.582
1	28	16	ETS2	JHU01085.P012G08	366	489	127	165	166	239	1.952
1	28	17	ND	JHU01129.P012G12	9112	9683	126	195	687	8986	13.811
1	28	18	ND	JHU01129.P012G12	7742	8770	130	228	870	7612	9.818
1	28	19	STT3B	JHU01520.P016G04	427	513	119	180	553	308	0.602
1	28	20	STT3B	JHU01520.P016G04	490	546	135	196	375	355	0.933
1	28	21	ND	JHU01453.P016G08	271	337	144	209	350	127	0.366
1	28	22	ND	JHU01453.P016G08	244	300	141	187	207	103	0.546
1	28	23	ANKS6_frag	JHU01448.P016G12	1753	1840	127	172	187	1626	8.92
1	28	24	ANKS6_frag	JHU01448.P016G12	2144	2191	137	188	211	2007	9.493
1	28	25	TAF12	JHU01909.P020G04	1615	1716	129	169	173	1486	8.942
1	28	26	TAF12	JHU01909.P020G04	1650	1704	145	176	144	1505	10.611
1	28	27	SDS	JHU01901.P020G08	1364	1453	133	176	183	1231	6.978
1	28	28	SDS	JHU01901.P020G08	1102	1206	130	176	217	972	4.747
1	28	29	CEP70	JHU01843.P020G12	994	1074	131	176	233	863	3.854
1	28	30	CEP70	JHU01843.P020G12	869	946	136	182	246	733	3.106
1	28	31	CDC37	JHU02220.P024G04	1302	1183	140	184	191	1162	5.23
1	28	32	CDC37	JHU02220.P024G04	1418	1379	140	179	171	1278	7.018
1	28	33	ZDHHC9	JHU02304.P024G08	2327	2397	140	178	215	2187	10.321
1	28	34	ZDHHC9	JHU02304.P024G08	2159	2313	130	183	302	2029	7.053
1	28	35	GPR89A	JHU02242.P024G12	587	682	139	193	318	448	1.538
1	28	36	GPR89A	JHU02242.P024G12	478	592	135	180	203	343	2.03
1	28	37	SMOX	JHU02672.P028G04	2495	2424	135	175	166	2360	13.548
1	28	38	SMOX	JHU02672.P028G04	2170	2186	142	202	222	2028	8.937
1	28	39	TTC4	JHU02683.P028G08	518	546	138	178	179	380	2.056
1	28	40	TTC4	JHU02683.P028G08	444	549	136	182	194	308	1.892
1	28	41	RCL1	JHU02665.P028G12	4265	4413	149	496	3659	4116	1.071
1	28	42	RCL1	JHU02665.P028G12	4555	4872	148	246	840	4407	5.507
1	28	43	DCX	JHU03009.P032G04	28954	31510	160	503	3456	28794	8.972
1	28	44	DCX	JHU03009.P032G04	36824	33610	153	233	466	36671	71.624
1	28	45	TMEM252	JHU02991.P032G08	1338	1435	135	192	305	1203	4.075
1	28	46	TMEM252	JHU02991.P032G08	1250	1232	128	172	164	1122	6.463
1	28	47	NIPAL3	JHU03039.P032G12	1032	1040	115	158	166	917	5.313
1	28	48	NIPAL3	JHU03039.P032G12	904	930	132	180	201	772	3.731
1	28	49	SNCG	JHU03439.P036G04	223	293	128	162	267	95	0.491
1	28	50	SNCG	JHU03439.P036G04	234	284	143	198	363	91	0.237
1	28	51	GHRL	JHU03392.P036G08	258	284	128	167	239	130	0.49
1	28	52	GHRL	JHU03392.P036G08	246	277	113	147	141	133	0.922
1	28	53	SESN2	JHU03435.P036G12	194	270	113	167	406	81	0.254
1	28	54	SESN2	JHU03435.P036G12	209	291	117	175	410	92	0.283
1	28	55	PLA2G4C	JHU03807.P040G04	2300	2444	120	147	129	2180	17.806
1	28	56	PLA2G4C	JHU03807.P040G04	2694	2694	127	183	442	2567	5.681
1	28	57	CALML4	JHU03769.P040G08	604	708	126	174	214	478	2.495
1	28	58	CALML4	JHU03769.P040G08	735	804	127	161	150	608	4.287
1	28	59	KJ901248_frag	JHU03784.P040G12	419	688	119	158	255	300	2.078
1	28	60	KJ901248_frag	JHU03784.P040G12	398	458	129	217	334	269	0.722
1	28	61	Buffer	Control	218	281	202	369	886	16	-0.099
1	28	62	Buffer	Control	231	308	295	627	2480	-64	-0.129
1	29	1	NEK11	JHU00144.P002H02	460	529	106	138	165	354	2.37
1	29	2	NEK11	JHU00144.P002H02	246	326	107	135	112	139	1.705
1	29	3	TAOK3	JHU00185.P002H06	263	335	116	162	347	147	0.499
1	29	4	TAOK3	JHU00185.P002H06	244	295	110	153	240	134	0.592
1	29	5	PPP6C	JHU00166.P002H10	850	1000	108	136	135	742	6.4
1	29	6	PPP6C	JHU00166.P002H10	851	921	109	138	137	742	5.715
1	29	7	MEMO1	JHU00534.P006H02	680	725	113	158	460	567	1.233
1	29	8	MEMO1	JHU00534.P006H02	617	683	109	138	118	508	4.619
1	29	9	CEACAM21	JHU00502.P006H06	876	977	109	137	115	767	7.304
1	29	10	CEACAM21	JHU00502.P006H06	991	1144	110	143	130	881	7.7
1	29	11	PSPC1	JHU00548.P006H10	170	229	110	147	162	60	0.506
1	29	12	PSPC1	JHU00548.P006H10	158	223	112	155	290	46	0.234
1	29	13	C1GALT1C1	JHU00882.P010H02	1460	1503	110	150	292	1350	4.634
1	29	14	C1GALT1C1	JHU00882.P010H02	1417	1518	111	148	170	1306	8.059
1	29	15	CCDC148	JHU00917.P010H06	531	616	112	146	158	419	2.975
1	29	16	CCDC148	JHU00917.P010H06	489	602	113	146	148	376	3.081
1	29	17	PAK1IP1	JHU00929.P010H10	273	389	116	155	225	157	1.04
1	29	18	PAK1IP1	JHU00929.P010H10	309	400	119	174	399	190	0.566
1	29	19	APIP	JHU01253.P014H02	2516	2587	118	158	232	2398	10.47
1	29	20	APIP	JHU01253.P014H02	2414	2441	126	159	152	2288	15.013
1	29	21	PPIA	JHU01315.P014H06	2207	2312	122	156	145	2085	14.869
1	29	22	PPIA	JHU01315.P014H06	1984	1925	122	153	136	1862	13.029
1	29	23	BDH1	JHU01263.P014H10	531	603	113	150	163	418	2.779
1	29	24	BDH1	JHU01263.P014H10	556	628	123	164	183	433	2.536
1	29	25	MTAP	JHU01692.P018H02	2618	5577	119	153	166	2499	32.675
1	29	26	MTAP	JHU01692.P018H02	3042	3164	129	156	119	2913	25.277
1	29	27	KJ903277	JHU01650.P018H06	2289	2646	126	163	170	2163	14.606
1	29	28	KJ903277	JHU01650.P018H06	2146	2406	126	167	185	2020	12.103
1	29	29	ND	JHU01704.P018H10	1824	1932	119	149	133	1705	13.406
1	29	30	ND	JHU01704.P018H10	1755	1826	128	160	151	1627	11.033
1	29	31	RQCD1	JHU02090.P022H02	1011	1145	128	178	455	883	2.125
1	29	32	RQCD1	JHU02090.P022H02	870	1018	140	184	235	730	3.549
1	29	33	GSS	JHU02052.P022H06	7813	6524	152	197	231	7661	27.39
1	29	34	GSS	JHU02052.P022H06	7239	5888	148	201	318	7091	17.884
1	29	35	ND	JHU02027.P022H10	164	186	136	176	171	28	0.058
1	29	36	ND	JHU02027.P022H10	151	201	126	158	156	25	0.276
1	29	37	SHANK2-AS3	JHU02411.P026H02	5580	5957	133	162	164	5447	35.335
1	29	38	SHANK2-AS3	JHU02411.P026H02	6375	6617	136	175	166	6239	38.807
1	29	39	DMAP1	JHU02433.P026H06	836	897	132	166	148	704	4.939
1	29	40	DMAP1	JHU02433.P026H06	837	982	128	160	152	709	5.408
1	29	41	PAFAH2	JHU02461.P026H10	3659	3454	134	444	3614	3525	0.833
1	29	42	PAFAH2	JHU02461.P026H10	3423	3334	136	726	5009	3287	0.521
1	29	43	FARSA	JHU02810.P030H02	729	849	129	777	5329	600	0.014
1	29	44	FARSA	JHU02810.P030H02	604	705	139	531	4067	465	0.043
1	29	45	C1orf64	JHU02794.P030H06	4927	5073	116	141	121	4811	40.76
1	29	46	C1orf64	JHU02794.P030H06	5360	5510	126	172	372	5234	14.349
1	29	47	GADD45G	JHU02812.P030H10	1064	1817	139	181	362	925	4.519
1	29	48	GADD45G	JHU02812.P030H10	1073	1494	127	160	175	946	7.623
1	29	49	TLE6	JHU03254.P034H02	1752	1809	127	157	161	1625	10.261
1	29	50	TLE6	JHU03254.P034H02	1581	1762	127	162	226	1454	7.08
1	29	51	SLC23A2	JHU03245.P034H06	389	547	115	152	232	274	1.703
1	29	52	SLC23A2	JHU03245.P034H06	451	569	112	143	142	339	3
1	29	53	S100A3	JHU03243.P034H10	1797	1949	122	151	162	1675	11.099
1	29	54	S100A3	JHU03243.P034H10	1710	1889	114	146	165	1596	10.564
1	29	55	RAB5A	JHU03619.P038H02	29132	25483	130	173	226	29002	111.991
1	29	56	RAB5A	JHU03619.P038H02	29489	25567	137	187	263	29352	96.502
1	29	57	TMEM125	JHU03635.P038H06	2056	2325	127	177	256	1929	8.391
1	29	58	TMEM125	JHU03635.P038H06	2096	2223	115	149	136	1981	15.25
1	29	59	THAP1	JHU03633.P038H10	1079	1293	118	144	128	961	8.977
1	29	60	THAP1	JHU03633.P038H10	826	1012	119	156	242	707	3.537
1	29	61	H3	Control	65535	47107	191	356	1116	65344	41.892
1	29	62	H3	Control	65535	46120	224	419	1178	65311	38.795
1	30	1	HPCAL1	JHU00320.P004G02	2155	2267	110	150	317	2045	6.678
1	30	2	HPCAL1	JHU00320.P004G02	2816	2966	110	137	125	2706	22.632
1	30	3	LGALS3	JHU00328.P004G06	950	1047	117	160	342	833	2.594
1	30	4	LGALS3	JHU00328.P004G06	893	922	111	149	337	782	2.294
1	30	5	PDE6D	JHU14136.P004G10	634	709	110	129	96	524	6.042
1	30	6	PDE6D	JHU14136.P004G10	652	741	112	156	467	540	1.253
1	30	7	OLR1	JHU00724.P008G02	754	912	111	154	463	643	1.637
1	30	8	OLR1	JHU00724.P008G02	891	960	109	136	133	782	6.195
1	30	9	YAE1D1	JHU00686.P008G06	802	922	111	137	127	691	6.181
1	30	10	YAE1D1	JHU00686.P008G06	1158	1526	113	149	153	1045	9
1	30	11	NDFIP2	JHU00719.P008G10	798	948	118	155	159	680	4.987
1	30	12	NDFIP2	JHU00719.P008G10	691	870	113	147	164	578	4.409
1	30	13	CD14	JHU01074.P012G02	1430	1587	113	146	136	1317	10.596
1	30	14	CD14	JHU01074.P012G02	1457	1466	111	137	120	1346	11.075
1	30	15	LYPLA2	JHU01098.P012G06	6454	6410	113	136	113	6341	55.522
1	30	16	LYPLA2	JHU01098.P012G06	6290	5846	112	151	219	6178	26.005
1	30	17	ETFA	JHU01084.P012G10	2864	2992	112	149	209	2752	13.603
1	30	18	ETFA	JHU01084.P012G10	3163	3240	112	158	286	3051	10.776
1	30	19	WDR33	JHU01533.P016G02	852	1012	113	148	174	739	4.966
1	30	20	WDR33	JHU01533.P016G02	896	971	120	144	120	776	6.892
1	30	21	AGTRAP	JHU01446.P016G06	159	194	114	148	171	45	0.269
1	30	22	AGTRAP	JHU01446.P016G06	199	276	117	149	139	82	0.914
1	30	23	SUB1	JHU01521.P016G10	2391	2566	114	143	124	2277	19.54
1	30	24	SUB1	JHU01521.P016G10	2433	2502	117	150	158	2316	14.886
1	30	25	ND	JHU01877.P020G02	313	450	122	168	396	191	0.712
1	30	26	ND	JHU01877.P020G02	380	484	119	162	380	261	0.847
1	30	27	H2AFZ	JHU01867.P020G06	327	456	122	155	170	205	1.771
1	30	28	H2AFZ	JHU01867.P020G06	302	371	121	155	173	181	1.249
1	30	29	OSTC	JHU01854.P020G10	3316	3528	118	146	139	3198	24.331
1	30	30	OSTC	JHU01854.P020G10	3031	3508	122	147	122	2909	27.549
1	30	31	NFE2	JHU02166.P024G02	588	713	117	164	447	471	1.228
1	30	32	NFE2	JHU02166.P024G02	624	747	128	194	521	496	1.061
1	30	33	CNOT10	JHU02224.P024G06	3154	3283	137	195	428	3017	7.215
1	30	34	CNOT10	JHU02224.P024G06	3138	3170	147	199	372	2991	7.987
1	30	35	PSMD8	JHU02274.P024G10	3072	3337	120	148	128	2952	24.914
1	30	36	PSMD8	JHU02274.P024G10	2925	2981	123	161	181	2802	15.58
1	30	37	OTUB2	JHU02650.P028G02	943	1168	123	165	209	820	4.799
1	30	38	OTUB2	JHU02650.P028G02	1110	1263	130	165	162	980	6.778
1	30	39	CBX5	JHU02598.P028G06	700	812	118	156	158	582	4.152
1	30	40	CBX5	JHU02598.P028G06	773	853	122	153	135	651	5.185
1	30	41	PSMC5	JHU02659.P028G10	2087	2244	125	154	131	1962	15.954
1	30	42	PSMC5	JHU02659.P028G10	1973	2283	124	323	2866	1849	0.684
1	30	43	ACKR3	JHU03005.P032G02	976	1088	124	163	266	852	3.477
1	30	44	ACKR3	JHU03005.P032G02	888	1081	126	506	4157	762	0.138
1	30	45	EXOC3-AS1	JHU03026.P032G06	2441	2640	120	191	638	2321	3.839
1	30	46	EXOC3-AS1	JHU03026.P032G06	2560	2952	130	181	376	2430	7.37
1	30	47	CYB5R3	JHU03006.P032G10	7804	6403	144	184	172	7660	36.157
1	30	48	CYB5R3	JHU03006.P032G10	6773	5867	132	168	167	6641	34.126
1	30	49	DHRS13	JHU03384.P036G02	192	226	114	151	194	78	0.387
1	30	50	DHRS13	JHU03384.P036G02	224	260	117	151	144	107	0.757
1	30	51	ND	JHU03449.P036G06	167	220	119	151	150	48	0.46
1	30	52	ND	JHU03449.P036G06	151	183	119	149	161	32	0.211
1	30	53	SP100	JHU03441.P036G10	186	236	117	145	149	69	0.611
1	30	54	SP100	JHU03441.P036G10	170	229	118	150	179	52	0.441
1	30	55	SRCRB4D	JHU03825.P040G02	769	890	117	149	140	652	5.293
1	30	56	SRCRB4D	JHU03825.P040G02	745	848	138	180	238	607	2.807
1	30	57	MMGT1	JHU03831.P040G06	1539	1649	123	163	253	1416	5.874
1	30	58	MMGT1	JHU03831.P040G06	1339	1640	122	157	200	1217	7.415
1	30	59	ABCC9	JHU03744.P040G10	1931	2078	119	155	252	1812	7.631
1	30	60	ABCC9	JHU03744.P040G10	2009	2196	125	167	265	1884	7.657
1	30	61	Buffer	Control	133	247	164	283	802	-31	-0.045
1	30	62	Buffer	Control	163	266	204	399	1263	-41	-0.105
1	31	1	CAPN2	JHU00303.P004H04	439	508	111	135	116	328	3.216
1	31	2	CAPN2	JHU00303.P004H04	431	534	113	141	146	318	2.692
1	31	3	TCF19	JHU00373.P004H08	1135	1358	114	142	140	1021	8.686
1	31	4	TCF19	JHU00373.P004H08	843	1070	113	135	111	730	8.423
1	31	5	ERO1A	JHU13229.P004H12	1012	1292	112	134	101	900	11.465
1	31	6	ERO1A	JHU13229.P004H12	1082	1214	109	134	131	973	8.244
1	31	7	RABL3	JHU00736.P008H04	1966	2129	105	130	126	1861	15.865
1	31	8	RABL3	JHU00736.P008H04	1690	2026	108	133	146	1582	12.966
1	31	9	ZNF556	JHU00768.P008H08	909	1086	107	133	110	802	8.664
1	31	10	ZNF556	JHU00768.P008H08	967	1042	123	153	126	844	7.056
1	31	11	ADD1	JHU00675.P008H12	3927	4057	117	142	113	3810	34.646
1	31	12	ADD1	JHU00675.P008H12	4453	4174	111	139	125	4342	32.28
1	31	13	RNF113A	JHU01115.P012H04	707	754	110	139	124	597	4.96
1	31	14	RNF113A	JHU01115.P012H04	606	1088	112	136	108	494	8.815
1	31	15	KLK6	JHU01095.P012H08	565	632	105	131	116	460	4.319
1	31	16	KLK6	JHU01095.P012H08	517	652	109	136	124	408	4.161
1	31	17	ND	JHU01093.P012H12	1558	1689	114	137	134	1444	11.582
1	31	18	ND	JHU01093.P012H12	1688	1715	109	139	163	1579	9.669
1	31	19	ANKRD1	JHU01447.P016H04	651	724	110	145	173	541	3.347
1	31	20	ANKRD1	JHU01447.P016H04	677	723	116	149	188	561	3.053
1	31	21	ND	JHU01529.P016H08	256	314	111	154	309	145	0.518
1	31	22	ND	JHU01529.P016H08	207	265	110	137	117	97	1.094
1	31	23	ANKS6_frag	JHU01448.P016H12	1434	1740	116	146	165	1318	9.661
1	31	24	ANKS6_frag	JHU01448.P016H12	1448	1556	118	153	191	1330	7.346
1	31	25	TFPI	JHU01910.P020H04	341	363	111	155	396	230	0.525
1	31	26	TFPI	JHU01910.P020H04	291	341	114	157	377	177	0.488
1	31	27	C12orf65	JHU01836.P020H08	4383	4524	117	153	182	4266	24.016
1	31	28	C12orf65	JHU01836.P020H08	3654	3990	118	152	189	3536	20.307
1	31	29	ND	JHU01911.P020H12	332	447	114	180	957	218	0.279
1	31	30	ND	JHU01911.P020H12	344	457	114	144	156	230	2.006
1	31	31	CSNK1E	JHU04057.P024H04	440	490	115	208	1705	325	0.165
1	31	32	CSNK1E	JHU04057.P024H04	484	1504	120	162	292	364	4.596
1	31	33	RAB6A	JHU02275.P024H08	377	475	116	143	123	261	2.699
1	31	34	RAB6A	JHU02275.P024H08	316	419	117	158	338	199	0.772
1	31	35	ND	JHU02210.P024H12	209	281	118	152	220	91	0.586
1	31	36	ND	JHU02210.P024H12	199	264	117	155	172	82	0.634
1	31	37	PEX2	JHU02661.P028H04	3695	4055	115	145	157	3580	24.904
1	31	38	PEX2	JHU02661.P028H04	3461	4153	115	146	155	3346	25.852
1	31	39	SPCS1	JHU02673.P028H08	1213	1681	113	147	154	1100	9.961
1	31	40	SPCS1	JHU02673.P028H08	1083	1150	108	137	119	975	8.513
1	31	41	MED9	JHU02639.P028H12	1102	1073	114	139	122	988	7.656
1	31	42	MED9	JHU02639.P028H12	957	1087	122	147	123	835	7.642
1	31	43	NPPB	JHU03040.P032H04	362	406	126	150	116	236	2.207
1	31	44	NPPB	JHU03040.P032H04	399	466	130	199	652	269	0.41
1	31	45	GOSR2	JHU03016.P032H08	666	726	120	161	221	546	2.557
1	31	46	GOSR2	JHU03016.P032H08	601	770	118	158	163	483	3.755
1	31	47	VPS29	JHU03069.P032H12	2200	2486	122	161	159	2078	14.623
1	31	48	VPS29	JHU03069.P032H12	2041	2777	121	172	223	1920	11.682
1	31	49	KIAA1147	JHU03402.P036H04	177	272	108	146	194	69	0.649
1	31	50	KIAA1147	JHU03402.P036H04	210	259	117	149	177	93	0.621
1	31	51	CEP63	JHU03379.P036H08	394	478	128	158	182	266	1.758
1	31	52	CEP63	JHU03379.P036H08	408	483	115	142	117	293	2.915
1	31	53	C12orf57	JHU03370.P036H12	264	325	108	138	115	156	1.626
1	31	54	C12orf57	JHU03370.P036H12	325	369	110	136	118	215	1.975
1	31	55	C15orf43	JHU03760.P040H04	351	445	107	139	167	244	1.832
1	31	56	C15orf43	JHU03760.P040H04	333	441	111	143	153	222	1.948
1	31	57	OPALIN	JHU03829.P040H08	682	828	115	148	193	567	3.523
1	31	58	OPALIN	JHU03829.P040H08	603	860	121	164	234	482	2.974
1	31	59	TSPAN9_frag	JHU03833.P040H12	1820	1964	121	156	172	1699	10.512
1	31	60	TSPAN9_frag	JHU03833.P040H12	1753	1943	122	167	279	1631	6.366
1	31	61	H4	Control	23644	18414	225	480	713	23419	25.153
1	31	62	H4	Control	22972	18521	192	373	634	22780	28.625
1	32	1	STK3	JHU07093.P002G04	786	867	117	144	132	669	5.477
1	32	2	STK3	JHU07093.P002G04	962	985	115	141	129	847	6.543
1	32	3	DUSP10	JHU00121.P002G08	363	454	117	148	143	246	2.14
1	32	4	DUSP10	JHU00121.P002G08	385	441	111	132	101	274	3.059
1	32	5	PPP1CC	JHU00156.P002G12	1117	1209	113	143	140	1004	7.614
1	32	6	PPP1CC	JHU00156.P002G12	1051	1146	108	130	107	943	9.495
1	32	7	OMA1	JHU00541.P006G04	699	758	114	150	170	585	3.576
1	32	8	OMA1	JHU00541.P006G04	775	864	109	135	128	666	5.695
1	32	9	KLHL2	JHU00529.P006G08	1035	1124	122	180	612	913	1.542
1	32	10	KLHL2	JHU00529.P006G08	999	1106	111	138	118	888	8.203
1	32	11	FAU	JHU00518.P006G12	3383	3179	119	199	1419	3264	2.1
1	32	12	FAU	JHU00518.P006G12	3249	3190	110	137	126	3139	24.23
1	32	13	CAB39	JHU00889.P010G04	688	785	146	276	1779	542	0.286
1	32	14	CAB39	JHU00889.P010G04	573	693	111	138	113	462	4.912
1	32	15	ND	JHU00925.P010G08	1899	2391	118	156	173	1781	12.919
1	32	16	ND	JHU00925.P010G08	2200	2716	114	141	142	2086	18.134
1	32	17	PMPCB	JHU00932.P010G12	574	759	124	162	175	450	3.411
1	32	18	PMPCB	JHU00932.P010G12	488	689	119	405	3599	369	0.079
1	32	19	EDN1	JHU01284.P014G04	2873	2778	127	374	3122	2746	0.77
1	32	20	EDN1	JHU01284.P014G04	2849	2839	112	145	134	2737	20.104
1	32	21	CAP2	JHU01277.P014G08	6005	5464	129	180	291	5876	18.158
1	32	22	CAP2	JHU01277.P014G08	5652	4984	121	172	437	5531	11.011
1	32	23	GTF2A2	JHU01292.P014G12	589	671	130	223	892	459	0.502
1	32	24	GTF2A2	JHU01292.P014G12	672	798	110	139	162	562	4.068
1	32	25	MEIS3	JHU01687.P018G04	1508	1594	119	184	543	1389	2.597
1	32	26	MEIS3	JHU01687.P018G04	1457	1492	105	137	132	1352	10.265
1	32	27	AFP	JHU01635.P018G08	346	1039	120	229	1335	226	0.607
1	32	28	AFP	JHU01635.P018G08	288	341	110	146	227	178	0.859
1	32	29	HADHB	JHU01671.P018G12	2442	2675	124	202	839	2318	2.948
1	32	30	HADHB	JHU01671.P018G12	2440	3197	118	181	905	2322	3.333
1	32	31	RPSA	JHU02089.P022G04	4271	4744	123	200	1499	4148	3.031
1	32	32	RPSA	JHU02089.P022G04	4682	5124	119	201	1648	4563	2.987
1	32	33	ND	JHU02047.P022G08	259	335	127	172	184	132	0.886
1	32	34	ND	JHU02047.P022G08	248	430	112	143	172	136	1.669
1	32	35	RNASE1	JHU02086.P022G12	193	247	124	172	244	69	0.307
1	32	36	RNASE1	JHU02086.P022G12	187	224	113	154	249	74	0.281
1	32	37	ND	JHU02447.P026G04	232	300	126	175	247	106	0.506
1	32	38	ND	JHU02447.P026G04	189	233	116	145	148	73	0.595
1	32	39	ZSCAN16	JHU02495.P026G08	730	875	123	163	200	607	3.56
1	32	40	ZSCAN16	JHU02495.P026G08	729	879	111	134	106	618	7.028
1	32	41	ND	JHU02428.P026G12	284	434	135	204	451	149	0.51
1	32	42	ND	JHU02428.P026G12	268	310	120	141	114	148	1.482
1	32	43	KLF10	JHU02827.P030G04	931	1084	127	174	343	804	2.653
1	32	44	KLF10	JHU02827.P030G04	827	996	121	162	246	706	3.39
1	32	45	POMZP3	JHU02842.P030G08	427	498	129	171	199	298	1.643
1	32	46	POMZP3	JHU02842.P030G08	451	569	122	145	108	329	3.926
1	32	47	DCAKD	JHU02803.P030G12	3878	4270	133	168	155	3745	26.465
1	32	48	DCAKD	JHU02803.P030G12	3333	3728	116	149	183	3217	19.557
1	32	49	PIK3R3	JHU03234.P034G04	605	726	127	171	240	478	2.313
1	32	50	PIK3R3	JHU03234.P034G04	512	634	120	151	170	392	2.841
1	32	51	AGTR1	JHU16058.P034G08	1177	1469	128	163	152	1049	8.592
1	32	52	AGTR1	JHU16058.P034G08	1235	1424	116	145	120	1119	10.658
1	32	53	ATP5G2	JHU03174.P034G12	10096	10984	130	166	162	9966	66.778
1	32	54	ATP5G2	JHU03174.P034G12	10022	10816	111	139	114	9911	93.658
1	32	55	DPM2	JHU03574.P038G04	1598	1688	122	160	170	1476	8.988
1	32	56	DPM2	JHU03574.P038G04	1570	1637	112	143	168	1458	8.893
1	32	57	SLC26A6	JHU03631.P038G08	4930	4823	128	167	259	4802	17.977
1	32	58	SLC26A6	JHU03631.P038G08	4440	4764	121	195	793	4319	5.762
1	32	59	KJ903767	JHU03644.P038G12	855	997	127	427	3379	728	0.169
1	32	60	KJ903767	JHU03644.P038G12	881	958	136	232	335	745	2.167
1	32	61	ERa	Control	65535	43941	300	862	3813	65235	11.298
1	32	62	ERa	Control	65535	44888	302	648	2048	65233	21.602
2	1	1	RRAGD	JHU00278.P003F01	1017	1233	112	141	184	905	5.935
2	1	2	RRAGD	JHU00278.P003F01	1128	1146	123	167	240	1005	4.079
2	1	3	RAPGEF4	JHU00268.P003F05	513	597	109	141	200	404	2.28
2	1	4	RAPGEF4	JHU00268.P003F05	500	571	124	173	287	376	1.387
2	1	5	KCNJ8	JHU00231.P003F09	1965	2101	113	138	138	1852	14.225
2	1	6	KCNJ8	JHU00231.P003F09	2030	2083	125	175	216	1905	8.833
2	1	7	RPL11	JHU00640.P007F01	1365	1571	111	131	98	1254	14.694
2	1	8	RPL11	JHU00640.P007F01	1429	1644	119	162	164	1310	9.037
2	1	9	SCO2	JHU00655.P007F05	3742	3968	108	134	109	3634	35.174
2	1	10	SCO2	JHU00655.P007F05	3715	3992	128	200	454	3587	8.352
2	1	11	ZNHIT6	JHU00583.P007F09	937	1243	112	142	147	825	7.49
2	1	12	ZNHIT6	JHU00583.P007F09	1025	1206	140	195	240	885	4.213
2	1	13	IFT43	JHU00974.P011F01	1041	1101	110	138	123	931	7.829
2	1	14	IFT43	JHU00974.P011F01	1154	1156	121	191	423	1033	2.281
2	1	15	PPIG	JHU01028.P011F05	589	814	114	165	471	475	1.378
[truncated: 47,153 more rows]

## Sheet: OTULIN
Block	Column	Row	Name	ID	F635 Median	F635 Mean	B635 Median	B635 Mean	B635 SD	F635 Median - B635 Median	SNR 635
1	1	1	RAB8A	JHU00260.P003H01	1760	1834	162	180	118	1598	14.017
1	1	2	RAB8A	JHU00260.P003H01	1793	1811	159	185	228	1634	7.132
1	1	3	IFT22	JHU00264.P003H05	3049	2826	159	186	239	2890	11.046
1	1	4	IFT22	JHU00264.P003H05	2904	2645	158	176	119	2746	20.748
1	1	5	ATP6V1C1	JHU00202.P003H09	3914	3633	152	175	122	3762	28.344
1	1	6	ATP6V1C1	JHU00202.P003H09	3794	3305	158	183	189	3636	16.519
1	1	7	STMN3	JHU00663.P007H01	4265	4029	147	168	117	4118	33
1	1	8	STMN3	JHU00663.P007H01	3698	3841	157	176	127	3541	28.858
1	1	9	POLR2C	JHU00636.P007H05	787	889	151	175	215	636	3.321
1	1	10	POLR2C	JHU00636.P007H05	761	856	158	189	153	603	4.359
1	1	11	RAG2	JHU00639.P007H09	3296	3590	184	222	180	3112	18.711
1	1	12	RAG2	JHU00639.P007H09	3171	3119	156	181	139	3015	21.137
1	1	13	DIDO1	JHU29107.P011H01	9901	13142	148	166	113	9753	114.832
1	1	14	DIDO1	JHU29107.P011H01	8984	10570	146	163	109	8838	95.477
1	1	15	CMBL	JHU00986.P011H05	2842	2872	142	163	111	2700	24.405
1	1	16	CMBL	JHU00986.P011H05	2577	2551	148	168	129	2429	18.473
1	1	17	ZBTB8A	JHU01012.P011H09	1353	1244	146	165	113	1207	9.549
1	1	18	ZBTB8A	JHU01012.P011H09	1137	1118	143	172	212	994	4.462
1	1	19	AP1M2	JHU01347.P015H01	8387	8821	154	189	375	8233	23.019
1	1	20	AP1M2	JHU01347.P015H01	8239	8554	150	178	336	8089	24.929
1	1	21	ND	JHU01412.P015H05	11024	10324	149	181	142	10875	71.43
1	1	22	ND	JHU01412.P015H05	10546	9705	146	178	153	10400	62.268
1	1	23	SLC35B2	JHU01422.P015H09	1387	1587	140	163	123	1247	11.577
1	1	24	SLC35B2	JHU01422.P015H09	1472	1583	134	152	103	1338	13.893
1	1	25	CYP4B1	JHU01756.P019H01	174	196	130	147	100	44	0.49
1	1	26	CYP4B1	JHU01756.P019H01	173	192	133	152	107	40	0.374
1	1	27	HSFX1	JHU01774.P019H05	165	181	131	150	101	34	0.307
1	1	28	HSFX1	JHU01774.P019H05	191	208	131	152	134	60	0.418
1	1	29	ND	JHU01749.P019H09	173	207	129	150	138	44	0.413
1	1	30	ND	JHU01749.P019H09	225	258	132	152	107	93	0.991
1	1	31	HEY2	JHU02148.P023H01	719	847	132	150	103	587	6.767
1	1	32	HEY2	JHU02148.P023H01	932	924	134	154	111	798	6.937
1	1	33	LMBR1L	JHU02161.P023H05	1716	1895	138	159	115	1578	15.096
1	1	34	LMBR1L	JHU02161.P023H05	1721	1748	132	152	109	1589	14.642
1	1	35	TUBB2B	JHU02201.P023H09	6591	5972	124	147	111	6467	52.477
1	1	36	TUBB2B	JHU02201.P023H09	6176	5541	123	143	107	6053	50.449
1	1	37	TUBD1	JHU02584.P027H01	190	212	121	147	174	69	0.374
1	1	38	TUBD1	JHU02584.P027H01	179	210	115	137	120	64	0.608
1	1	39	NOLC1_frag	JHU02554.P027H05	182	226	116	131	92	66	1.033
1	1	40	NOLC1_frag	JHU02554.P027H05	169	201	114	132	93	55	0.742
1	1	41	ND	JHU02561.P027H09	6734	7039	112	132	97	6622	71.206
1	1	42	ND	JHU02561.P027H09	6607	6592	112	136	128	6495	50.438
1	1	43	GPRC5A	JHU02917.P031H01	1545	1868	111	135	138	1434	12.558
1	1	44	GPRC5A	JHU02917.P031H01	1392	1496	105	132	132	1287	10.333
1	1	45	UGT1A10	JHU02969.P031H05	220	257	102	127	116	118	1.121
1	1	46	UGT1A10	JHU02969.P031H05	234	267	107	134	171	127	0.778
1	1	47	NDUFB5	JHU02936.P031H09	2413	2576	102	147	418	2311	5.811
1	1	48	NDUFB5	JHU02936.P031H09	2446	2584	102	155	494	2344	4.917
1	1	49	TTR	JHU03352.P035H01	6062	5198	102	121	97	5960	52.34
1	1	50	TTR	JHU03352.P035H01	5596	4897	103	123	97	5493	49.216
1	1	51	DEFA3	JHU03289.P035H05	923	1005	104	127	106	819	8.283
1	1	52	DEFA3	JHU03289.P035H05	879	905	105	125	102	774	7.647
1	1	53	DCAF10	JHU03356.P035H09	5731	6379	106	127	107	5625	58.43
1	1	54	DCAF10	JHU03356.P035H09	5246	5966	103	125	104	5143	56.163
1	1	55	C1QA	JHU03660.P039H01	3390	3604	104	127	101	3286	34.426
1	1	56	C1QA	JHU03660.P039H01	2932	3192	105	128	102	2827	30.039
1	1	57	ELOVL3	JHU03679.P039H05	1456	1485	107	128	98	1349	13.847
1	1	58	ELOVL3	JHU03679.P039H05	1333	1470	105	124	93	1228	14.473
1	1	59	EMP2	JHU03680.P039H09	553	622	107	127	91	446	5.44
1	1	60	EMP2	JHU03680.P039H09	502	538	106	128	97	396	4.227
1	1	61	Rhodamine+IgG647	Control	4703	3857	109	133	106	4594	35.132
1	1	62	Rhodamine+IgG647	Control	4751	3860	110	138	179	4641	20.793
1	2	1	NAGK	JHU00055.P001G01	310	364	162	186	139	148	1.281
1	2	2	NAGK	JHU00055.P001G01	357	401	158	182	133	199	1.647
1	2	3	ND	JHU00046.P001G05	1345	1282	158	183	133	1187	8.263
1	2	4	ND	JHU00046.P001G05	1303	1298	154	175	125	1149	8.984
1	2	5	TYROBP	JHU00090.P001G09	546	599	153	177	137	393	3.08
1	2	6	TYROBP	JHU00090.P001G09	604	745	147	168	116	457	4.974
1	2	7	LEPROTL1	JHU00434.P005G01	2341	2668	146	167	112	2195	22.33
1	2	8	LEPROTL1	JHU00434.P005G01	2225	2396	154	178	223	2071	9.946
1	2	9	KJ903335_frag	JHU00385.P005G05	1071	1211	151	174	219	920	4.735
1	2	10	KJ903335_frag	JHU00385.P005G05	1141	1142	157	190	159	984	5.987
1	2	11	MED30	JHU00467.P005G09	3414	3456	161	192	152	3253	21.474
1	2	12	MED30	JHU00467.P005G09	3038	3213	163	192	142	2875	21.275
1	2	13	SPN	JHU00850.P009G01	245	283	145	165	119	100	0.992
1	2	14	SPN	JHU00850.P009G01	264	308	147	163	105	117	1.381
1	2	15	SYBU	JHU00805.P009G05	276	338	141	160	109	135	1.633
1	2	16	SYBU	JHU00805.P009G05	311	361	143	159	102	168	1.98
1	2	17	DHX40	JHU00798.P009G09	15261	18101	141	159	107	15120	167.682
1	2	18	DHX40	JHU00798.P009G09	15692	19412	149	170	133	15543	144.677
1	2	19	RGMA	JHU01214.P013G01	1533	1604	149	181	286	1384	4.976
1	2	20	RGMA	JHU01214.P013G01	1562	1531	147	183	395	1415	3.413
1	2	21	ITM2B	JHU01189.P013G05	2825	2971	134	170	159	2691	17.616
1	2	22	ITM2B	JHU01189.P013G05	2876	2914	150	190	159	2726	17.132
1	2	23	PLIN3	JHU01194.P013G09	4225	3834	138	161	120	4087	30.608
1	2	24	PLIN3	JHU01194.P013G09	4149	3678	132	158	121	4017	29.091
1	2	25	FBXO31	JHU01576.P017G01	8684	8272	126	153	117	8558	69.393
1	2	26	FBXO31	JHU01576.P017G01	8038	8046	129	148	103	7909	76.68
1	2	27	DRG1	JHU01571.P017G05	11200	13952	129	147	104	11071	132.74
1	2	28	DRG1	JHU01571.P017G05	10913	13290	127	147	104	10786	126.375
1	2	29	TMEM230	JHU01556.P017G09	2189	2450	121	147	119	2068	19.353
1	2	30	TMEM230	JHU01556.P017G09	2265	2313	123	143	104	2142	20.865
1	2	31	DEF6_frag	JHU01947.P021G01	4236	3902	129	179	689	4107	5.403
1	2	32	DEF6_frag	JHU01947.P021G01	5161	8184	139	189	682	5022	11.723
1	2	33	GNB1L	JHU01960.P021G05	6715	7283	133	154	109	6582	65.404
1	2	34	GNB1L	JHU01960.P021G05	7045	6952	125	148	107	6920	63.589
1	2	35	SCG5	JHU02000.P021G09	1084	1161	121	143	109	963	9.339
1	2	36	SCG5	JHU02000.P021G09	1099	1098	126	151	160	973	5.919
1	2	37	PSMA6	JHU02367.P025G01	6152	6014	119	145	177	6033	33.158
1	2	38	PSMA6	JHU02367.P025G01	5178	4993	120	144	171	5058	28.357
1	2	39	MED6	JHU02351.P025G05	2853	3039	114	132	94	2739	30.926
1	2	40	MED6	JHU02351.P025G05	2617	2727	111	128	91	2506	28.56
1	2	41	ANXA8	JHU02308.P025G09	6467	5759	116	155	483	6351	11.602
1	2	42	ANXA8	JHU02308.P025G09	6381	5536	116	141	117	6265	46.111
1	2	43	TMEM80	JHU02780.P029G01	788	842	113	137	116	675	6.078
1	2	44	TMEM80	JHU02780.P029G01	746	796	102	124	96	644	7
1	2	45	RPL13A	JHU00641.P029G05	2561	2766	104	125	96	2457	27.51
1	2	46	RPL13A	JHU00641.P029G05	2538	2478	105	124	94	2433	25.043
1	2	47	RHPN1-AS1	JHU02706.P029G09	1071	1145	104	125	96	967	10.625
1	2	48	RHPN1-AS1	JHU02706.P029G09	1094	1111	97	139	405	997	2.4
1	2	49	EDIL3	JHU03099.P033G01	3377	3882	105	126	99	3272	37.939
1	2	50	EDIL3	JHU03099.P033G01	3202	3599	106	127	101	3096	34.376
1	2	51	AKNAD1	JHU03083.P033G05	2412	2337	104	125	100	2308	22.12
1	2	52	AKNAD1	JHU03083.P033G05	2399	2337	104	126	102	2295	21.676
1	2	53	KJ903727_frag	JHU03109.P033G09	1155	1338	110	136	144	1045	8.347
1	2	54	KJ903727_frag	JHU03109.P033G09	1324	1307	104	133	149	1220	7.879
1	2	55	LDOC1	JHU03509.P037G01	5478	4873	114	141	116	5364	40.793
1	2	56	LDOC1	JHU03509.P037G01	5333	4755	114	137	102	5219	45.275
1	2	57	NAPA	JHU03520.P037G05	2868	2745	115	140	111	2753	23.468
1	2	58	NAPA	JHU03520.P037G05	2742	2636	107	128	94	2635	26.681
1	2	59	MLPH	JHU03516.P037G09	1197	1359	111	131	94	1086	13.064
1	2	60	MLPH	JHU03516.P037G09	1306	1617	106	127	94	1200	15.851
1	2	61	Anti-human IgG 1.5625ng/ul	Control	114	135	113	134	104	1	0.01
1	2	62	Anti-human IgG 1.5625ng/ul	Control	116	129	111	140	192	5	-0.057
1	3	1	ERBB3	JHU00028.P001H03	3140	3150	157	178	128	2983	23.219
1	3	2	ERBB3	JHU00028.P001H03	3331	3416	158	188	165	3173	19.564
1	3	3	GAP43	JHU00030.P001H07	4523	3918	168	192	166	4355	22.446
1	3	4	GAP43	JHU00030.P001H07	4704	4091	165	191	157	4539	24.841
1	3	5	HSP90B1	JHU00037.P001H11	621	685	164	187	152	457	3.276
1	3	6	HSP90B1	JHU00037.P001H11	616	640	154	172	129	462	3.628
1	3	7	PLS3	JHU00446.P005H03	1986	1849	149	168	109	1837	15.422
1	3	8	PLS3	JHU00446.P005H03	2059	1910	150	170	111	1909	15.676
1	3	9	FADS2	JHU00418.P005H07	1992	2147	150	167	111	1842	17.838
1	3	10	FADS2	JHU00418.P005H07	1847	2077	145	163	108	1702	17.722
1	3	11	PIH1D1	JHU00444.P005H11	1467	1603	139	159	116	1328	12.448
1	3	12	PIH1D1	JHU00444.P005H11	1378	1434	141	169	125	1237	10.12
1	3	13	RNMTL1	JHU00840.P009H03	348	443	140	160	113	208	2.504
1	3	14	RNMTL1	JHU00840.P009H03	334	433	140	157	107	194	2.579
1	3	15	ST6GALNAC1	JHU00851.P009H07	1804	2342	148	180	225	1656	9.609
1	3	16	ST6GALNAC1	JHU00851.P009H07	2000	2137	140	158	107	1860	18.495
1	3	17	DTNBP1	JHU00800.P009H11	233	265	141	162	109	92	0.945
1	3	18	DTNBP1	JHU00800.P009H11	233	282	149	179	281	84	0.367
1	3	19	BAALC	JHU01159.P013H03	223	255	138	169	274	85	0.314
1	3	20	BAALC	JHU01159.P013H03	247	271	131	152	111	116	1.072
1	3	21	ASH2L	JHU01158.P013H07	905	951	127	149	129	778	6.217
1	3	22	ASH2L	JHU01158.P013H07	855	956	134	157	136	721	5.875
1	3	23	RPS11	JHU01216.P013H11	926	976	131	153	111	795	7.414
1	3	24	RPS11	JHU01216.P013H11	923	1181	133	160	126	790	8.103
1	3	25	CD47	JHU01560.P017H03	2388	2790	124	146	106	2264	24.943
1	3	26	CD47	JHU01560.P017H03	2646	2870	124	145	107	2522	25.467
1	3	27	IFT46	JHU01550.P017H07	2979	2835	123	141	104	2856	25.904
1	3	28	IFT46	JHU01550.P017H07	3006	2839	129	150	114	2877	23.588
1	3	29	BET1	JHU01548.P017H11	528	615	118	144	133	410	3.541
1	3	30	BET1	JHU01548.P017H11	544	581	113	156	304	431	1.398
1	3	31	LSMEM2	JHU01932.P021H03	2093	2229	120	164	306	1973	6.748
1	3	32	LSMEM2	JHU01932.P021H03	2247	2334	131	184	701	2116	3.067
1	3	33	PEX2	JHU01994.P021H07	2910	3080	122	139	103	2788	28.553
1	3	34	PEX2	JHU01994.P021H07	2974	2915	123	141	106	2851	26.17
1	3	35	CETN2	JHU01939.P021H11	2957	2809	112	132	104	2845	25.74
1	3	36	CETN2	JHU01939.P021H11	2798	2517	113	134	124	2685	19.218
1	3	37	TBCE	JHU02384.P025H03	27926	26215	113	133	119	27813	219.176
1	3	38	TBCE	JHU02384.P025H03	26124	23992	124	142	106	26000	225
1	3	39	MPPE1	JHU02357.P025H07	11711	12760	115	135	102	11596	123.775
1	3	40	MPPE1	JHU02357.P025H07	11447	12283	108	128	91	11339	133.571
1	3	41	BMP7	JHU02312.P025H11	4053	4401	113	156	477	3940	8.899
1	3	42	BMP7	JHU02312.P025H11	4198	4656	114	155	497	4084	9.056
1	3	43	SMAD3_frag	JHU02773.P029H03	214	234	105	124	94	109	1.17
1	3	44	SMAD3_frag	JHU02773.P029H03	215	257	108	129	98	107	1.306
1	3	45	RNH1	JHU02763.P029H07	4782	4156	122	151	143	4660	28.007
1	3	46	RNH1	JHU02763.P029H07	4723	4154	119	151	162	4604	24.71
1	3	47	DUSP3_frag	JHU02717.P029H11	2355	2568	115	145	157	2240	15.433
1	3	48	DUSP3_frag	JHU02717.P029H11	2181	2301	103	124	87	2078	25.023
1	3	49	PIP5K1B	JHU03132.P033H03	1858	2101	112	135	102	1746	19.275
1	3	50	PIP5K1B	JHU03132.P033H03	2018	2185	105	125	91	1913	22.637
1	3	51	DCLRE1B	JHU03095.P033H07	2864	2949	102	121	92	2762	30.739
1	3	52	DCLRE1B	JHU03095.P033H07	2927	2920	104	125	99	2823	28.232
1	3	53	LAIR1	JHU03113.P033H11	748	837	104	124	92	644	7.75
1	3	54	LAIR1	JHU03113.P033H11	700	829	110	140	157	590	4.389
1	3	55	PLIN2	JHU03459.P037H03	11443	11089	120	149	133	11323	82.256
1	3	56	PLIN2	JHU03459.P037H03	10124	10144	126	154	122	9998	81.885
1	3	57	CYR61	JHU03488.P037H07	1466	1340	116	140	112	1350	10.714
1	3	58	CYR61	JHU03488.P037H07	1247	1234	115	137	106	1132	10.349
1	3	59	NCKAP1	JHU03522.P037H11	622	686	107	128	98	515	5.694
1	3	60	NCKAP1	JHU03522.P037H11	586	639	112	132	97	474	5.227
1	3	61	IgG488/594	Control	157	180	115	134	99	42	0.465
1	3	62	IgG488/594	Control	187	264	113	133	103	74	1.272
1	4	1	CDC42	JHU00205.P003G03	864	961	153	169	111	711	7.135
1	4	2	CDC42	JHU00205.P003G03	971	944	157	180	146	814	5.233
1	4	3	STK3	JHU07093.P003G07	256	302	165	184	129	91	0.915
1	4	4	STK3	JHU07093.P003G07	252	287	172	194	157	80	0.592
1	4	5	CLIC2	JHU00208.P003G11	4083	3500	152	173	128	3931	25.992
1	4	6	CLIC2	JHU00208.P003G11	3165	2819	157	172	114	3008	23.219
1	4	7	EFNA1	JHU00602.P007G03	1042	1119	155	170	110	887	8.627
1	4	8	EFNA1	JHU00602.P007G03	948	1134	145	163	106	803	9.16
1	4	9	ACTL6B	JHU00579.P007G07	3366	3471	150	168	112	3216	29.491
1	4	10	ACTL6B	JHU00579.P007G07	3090	3036	147	165	110	2943	26.1
1	4	11	NAPSA	JHU00634.P007G11	6646	6921	136	156	114	6510	59.342
1	4	12	NAPSA	JHU00634.P007G11	7031	7235	141	161	118	6890	59.949
1	4	13	OLA1	JHU02918.P011G03	6322	5428	147	167	114	6175	46.149
1	4	14	OLA1	JHU02918.P011G03	7701	6682	141	174	227	7560	28.67
1	4	15	VTI1A	JHU01056.P011G07	924	939	157	196	258	767	2.88
1	4	16	VTI1A	JHU01056.P011G07	747	881	147	171	134	600	5.299
1	4	17	HLA-DOA	JHU01006.P011G11	2518	3018	139	170	152	2379	18.737
1	4	18	HLA-DOA	JHU01006.P011G11	2882	3551	141	164	129	2741	26.256
1	4	19	MTAP_frag	JHU01403.P015G03	1156	1370	133	154	109	1023	11.156
1	4	20	MTAP_frag	JHU01403.P015G03	1183	1286	131	153	107	1052	10.589
1	4	21	HSPA5	JHU01382.P015G07	1254	1507	128	150	109	1126	12.45
1	4	22	HSPA5	JHU01382.P015G07	1290	1471	124	146	103	1166	12.864
1	4	23	SORD	JHU01425.P015G11	28760	30710	126	148	163	28634	187.497
1	4	24	SORD	JHU01425.P015G11	28782	30723	124	144	101	28658	302.762
1	4	25	CCDC90B	JHU01752.P019G03	2997	3418	122	145	114	2875	28.711
1	4	26	CCDC90B	JHU01752.P019G03	3133	3435	114	138	108	3019	30.528
1	4	27	POC1B	JHU01821.P019G07	9423	10206	116	139	111	9307	90.694
1	4	28	POC1B	JHU01821.P019G07	9243	9735	122	143	105	9121	91.352
1	4	29	SHKBP1	JHU01805.P019G11	168	213	115	135	97	53	0.804
1	4	30	SHKBP1	JHU01805.P019G11	235	266	112	154	300	123	0.373
1	4	31	MAN1B1	JHU02164.P023G03	51718	41479	123	152	144	51595	286.993
1	4	32	MAN1B1	JHU02164.P023G03	49648	41752	121	149	122	49527	341.008
1	4	33	ARF3	JHU02116.P023G07	1264	1423	120	146	120	1144	10.642
1	4	34	ARF3	JHU02116.P023G07	1484	1694	113	131	99	1371	15.788
1	4	35	BSCL2	JHU02118.P023G11	4205	4352	108	127	101	4097	41.832
1	4	36	BSCL2	JHU02118.P023G11	4008	4335	108	132	124	3900	33.895
1	4	37	BABAM1	JHU02539.P027G03	306	386	112	142	269	194	0.907
1	4	38	BABAM1	JHU02539.P027G03	279	415	113	133	107	166	2.636
1	4	39	RUVBL2	JHU02568.P027G07	19342	16141	121	195	326	19221	48.914
1	4	40	RUVBL2	JHU02568.P027G07	19503	16814	120	173	278	19383	59.86
1	4	41	CNDP2	JHU02518.P027G11	3760	3647	120	176	325	3640	10.68
1	4	42	CNDP2	JHU02518.P027G11	3678	3564	107	128	101	3571	34.02
1	4	43	PDLIM4	JHU02943.P031G03	2596	2980	100	121	98	2496	29.173
1	4	44	PDLIM4	JHU02943.P031G03	2896	3223	107	131	123	2789	25.138
1	4	45	CPVL	JHU02897.P031G07	10727	11808	120	147	142	10607	82.12
1	4	46	CPVL	JHU02897.P031G07	10880	11406	126	165	178	10754	63.152
1	4	47	TBXAS1	JHU02961.P031G11	65535	50874	123	149	121	65412	419.215
1	4	48	TBXAS1	JHU02961.P031G11	65535	52848	123	148	115	65412	458.261
1	4	49	ADGRL1_frag	JHU03316.P035G03	1686	1893	124	147	116	1562	15.052
1	4	50	ADGRL1_frag	JHU03316.P035G03	1690	1742	113	132	95	1577	16.947
1	4	51	NUDCD2	JHU03328.P035G07	665	709	103	122	91	562	6.451
1	4	52	NUDCD2	JHU03328.P035G07	649	755	98	117	88	551	7.25
1	4	53	ORM2	JHU03329.P035G11	751	823	98	120	94	653	7.479
1	4	54	ORM2	JHU03329.P035G11	696	787	102	128	116	594	5.681
1	4	55	ELF5	JHU03678.P039G03	707	993	107	133	105	600	8.19
1	4	56	ELF5	JHU03678.P039G03	564	637	113	135	103	451	4.874
1	4	57	C10orf53	JHU03655.P039G07	519	691	111	132	101	408	5.535
1	4	58	C10orf53	JHU03655.P039G07	466	559	112	132	104	354	4.106
1	4	59	BCL2A1	JHU03652.P039G11	1346	1468	111	135	152	1235	8.77
1	4	60	BCL2A1	JHU03652.P039G11	1309	1473	108	137	153	1201	8.732
1	4	61	Anti-human IgG 6.25ng/ul	Control	142	165	112	136	143	30	0.203
1	4	62	Anti-human IgG 6.25ng/ul	Control	143	173	115	135	119	28	0.319
1	5	1	NME2	JHU00058.P001H01	34920	34507	158	177	116	34762	295.948
1	5	2	NME2	JHU00058.P001H01	40277	37226	158	177	115	40119	322.165
1	5	3	GMCL1	JHU09156.P001H05	425	490	147	169	118	278	2.72
1	5	4	GMCL1	JHU09156.P001H05	475	525	146	168	120	329	2.975
1	5	5	TOLLIP	JHU00089.P001H09	7789	7651	148	170	113	7641	66.204
1	5	6	TOLLIP	JHU00089.P001H09	7723	7627	159	177	116	7564	64.224
1	5	7	COX6B1	JHU00410.P005H01	6585	6863	154	186	308	6431	21.679
1	5	8	COX6B1	JHU00410.P005H01	6832	6982	148	165	109	6684	62.541
1	5	9	ATP5C1	JHU00393.P005H05	5527	6570	147	164	110	5380	58.236
1	5	10	ATP5C1	JHU00393.P005H05	5396	6007	142	161	108	5254	54.13
1	5	11	ND	JHU00453.P005H09	5677	5947	146	176	289	5531	19.969
1	5	12	ND	JHU00453.P005H09	5653	5971	147	163	110	5506	52.8
1	5	13	ANTXR1	JHU00771.P009H01	330	412	145	165	119	185	2.076
1	5	14	ANTXR1	JHU00771.P009H01	368	445	137	161	121	231	2.347
1	5	15	CLDN14	JHU00791.P009H05	245	290	135	156	120	110	1.117
1	5	16	CLDN14	JHU00791.P009H05	265	316	137	160	134	128	1.164
1	5	17	ZNF302	JHU00862.P009H09	2098	2296	131	161	151	1967	14.139
1	5	18	ZNF302	JHU00862.P009H09	2094	2421	140	170	155	1954	14.523
1	5	19	RWDD4	JHU01219.P013H01	1683	1865	123	143	100	1560	17.22
1	5	20	RWDD4	JHU01219.P013H01	1868	1797	129	154	113	1739	14.54
1	5	21	LUC7L2	JHU01193.P013H05	1970	2110	124	153	142	1846	13.782
1	5	22	LUC7L2	JHU01193.P013H05	1884	2183	120	144	168	1764	12.137
1	5	23	CEBPG	JHU01165.P013H09	1258	1388	121	146	170	1137	7.306
1	5	24	CEBPG	JHU01165.P013H09	1346	1486	120	142	108	1226	12.444
1	5	25	SKP1	JHU01618.P017H01	2316	2275	116	158	199	2200	10.638
1	5	26	SKP1	JHU01618.P017H01	2269	2264	120	160	198	2149	10.626
1	5	27	BRK1	JHU01558.P017H05	5498	4878	127	164	176	5371	26.784
1	5	28	BRK1	JHU01558.P017H05	5674	5549	122	144	114	5552	47.412
1	5	29	AIF1	JHU01540.P017H09	7230	7078	116	139	114	7114	60.868
1	5	30	AIF1	JHU01540.P017H09	7786	7306	112	134	104	7674	68.962
1	5	31	SERPINA4	JHU02002.P021H01	2892	2822	116	145	136	2776	19.684
1	5	32	SERPINA4	JHU02002.P021H01	2685	2761	122	159	144	2563	18.069
1	5	33	CWC27_frag	JHU02001.P021H05	1418	1480	107	130	99	1311	13.636
1	5	34	CWC27_frag	JHU02001.P021H05	1464	1499	110	128	96	1354	14.281
1	5	35	GGPS1	JHU01958.P021H09	765	805	104	122	92	661	7.424
1	5	36	GGPS1	JHU01958.P021H09	809	834	111	132	118	698	5.949
1	5	37	PSMA6	JHU02367.P025H01	3957	3793	112	147	290	3845	12.572
1	5	38	PSMA6	JHU02367.P025H01	3707	3659	112	154	308	3595	11.38
1	5	39	USP5	JHU02393.P025H05	3382	3019	116	180	249	3266	11.402
1	5	40	USP5	JHU02393.P025H05	3455	3034	130	219	367	3325	7.67
1	5	41	CYB5B	JHU02330.P025H09	1766	1781	122	153	218	1644	7.468
1	5	42	CYB5B	JHU02330.P025H09	1837	1811	108	130	137	1729	12.27
1	5	43	BYSL	JHU02697.P029H01	2283	2457	99	118	89	2184	26.281
1	5	44	BYSL	JHU02697.P029H01	2386	2495	102	123	97	2284	24.454
1	5	45	PAX8	JHU02750.P029H05	898	1041	109	128	98	789	9.316
1	5	46	PAX8	JHU02750.P029H05	795	1010	117	140	110	678	7.909
1	5	47	PSMB2	JHU02760.P029H09	4642	4895	112	158	496	4530	9.55
1	5	48	PSMB2	JHU02760.P029H09	4656	4908	122	153	165	4534	28.818
1	5	49	SAP18	JHU03142.P033H01	322	431	111	127	96	211	3.167
1	5	50	SAP18	JHU03142.P033H01	379	476	112	128	92	267	3.783
1	5	51	PPP3R2	JHU03138.P033H05	626	718	105	123	90	521	6.611
1	5	52	PPP3R2	JHU03138.P033H05	629	681	104	122	90	525	6.211
1	5	53	RING1	JHU03075.P033H09	4786	4813	99	121	96	4687	48.875
1	5	54	RING1	JHU03075.P033H09	4579	4567	98	121	96	4481	46.313
1	5	55	LDOC1	JHU03509.P037H01	6037	5108	112	163	240	5925	20.604
1	5	56	LDOC1	JHU03509.P037H01	5877	5116	117	156	161	5760	30.807
1	5	57	WWOX	JHU03547.P037H05	861	932	117	152	156	744	5
1	5	58	WWOX	JHU03547.P037H05	834	880	110	128	95	724	7.916
1	5	59	MLPH	JHU03516.P037H09	1011	1134	112	127	86	899	11.709
1	5	60	MLPH	JHU03516.P037H09	965	1029	109	136	156	856	5.724
1	5	61	GST 10ng/ul	Control	129	142	107	125	92	22	0.185
1	5	62	GST 10ng/ul	Control	124	152	113	134	119	11	0.151
1	6	1	FNIP1	JHU00220.P003G01	1673	1851	149	169	115	1524	14.626
1	6	2	FNIP1	JHU00220.P003G01	1765	1990	150	170	113	1615	16.106
1	6	3	RAB40B	JHU00259.P003G05	1869	2054	144	163	111	1725	17.036
1	6	4	RAB40B	JHU00259.P003G05	1798	1908	142	166	114	1656	15.281
1	6	5	ENSA	JHU00218.P003G09	2650	2477	144	171	123	2506	18.748
1	6	6	ENSA	JHU00218.P003G09	2544	2473	151	174	117	2393	19.65
1	6	7	ARF5	JHU00580.P007G01	2387	2516	148	178	291	2239	8.034
1	6	8	ARF5	JHU00580.P007G01	2274	2405	143	176	301	2131	7.405
1	6	9	ABT1	JHU00578.P007G05	1380	1470	140	163	122	1240	10.713
1	6	10	ABT1	JHU00578.P007G05	1359	1583	146	177	286	1213	4.916
1	6	11	C11orf1	JHU00582.P007G09	32035	31810	148	184	282	31887	112.149
1	6	12	C11orf1	JHU00582.P007G09	26886	28298	154	175	126	26732	223.198
1	6	13	PCIF1	JHU00977.P011G01	5127	5263	145	163	115	4982	44.348
1	6	14	PCIF1	JHU00977.P011G01	4664	4657	130	150	106	4534	42.519
1	6	15	BNIP3L	JHU00973.P011G05	2793	2733	131	150	115	2662	22.461
1	6	16	BNIP3L	JHU00973.P011G05	2627	2523	128	149	119	2499	19.95
1	6	17	PINX1	JHU01027.P011G09	798	911	124	148	135	674	5.652
1	6	18	PINX1	JHU01027.P011G09	866	970	123	145	113	743	7.301
1	6	19	ND	JHU01377.P015G01	6571	6800	118	141	104	6453	64.029
1	6	20	ND	JHU01377.P015G01	6013	6102	121	143	107	5892	55.692
1	6	21	ND	JHU01398.P015G05	4844	4832	125	149	134	4719	34.948
1	6	22	ND	JHU01398.P015G05	4619	4502	124	155	194	4495	22.407
1	6	23	AIG1	JHU01345.P015G09	1651	1835	122	143	112	1529	15.107
1	6	24	AIG1	JHU01345.P015G09	1790	1911	111	134	102	1679	17.422
1	6	25	FCN3	JHU01766.P019G01	245	277	107	143	180	138	0.744
1	6	26	FCN3	JHU01766.P019G01	285	328	122	175	233	163	0.657
1	6	27	ACSBG2	JHU01733.P019G05	758	784	117	139	131	641	4.924
1	6	28	ACSBG2	JHU01733.P019G05	758	773	126	148	131	632	4.771
1	6	29	LDHC	JHU01777.P019G09	1106	1229	110	133	154	996	7.117
1	6	30	LDHC	JHU01777.P019G09	1117	1219	111	134	118	1006	9.195
1	6	31	ORC4L	JHU02173.P023G01	2354	2583	107	129	123	2247	19.951
1	6	32	ORC4L	JHU02173.P023G01	2359	2439	107	128	110	2252	21.009
1	6	33	COX4I1	JHU02128.P023G05	5777	5911	112	131	102	5665	56.667
1	6	34	COX4I1	JHU02128.P023G05	5590	5986	105	126	97	5485	60.412
1	6	35	SAA4	JHU02184.P023G09	9229	7924	112	139	112	9117	69.509
1	6	36	SAA4	JHU02184.P023G09	8422	7266	107	132	107	8315	66.673
1	6	37	WBP11	JHU02590.P027G01	147	186	103	129	107	44	0.533
1	6	38	WBP11	JHU02590.P027G01	191	206	107	137	283	84	0.244
1	6	39	TFCP2	JHU02580.P027G05	468	544	106	126	96	362	4.354
1	6	40	TFCP2	JHU02580.P027G05	521	566	114	140	171	407	2.491
1	6	41	MRPL4	JHU02552.P027G09	5837	6160	120	147	141	5717	42.645
1	6	42	MRPL4	JHU02552.P027G09	6230	6591	115	143	163	6115	39.558
1	6	43	AGTR1	JHU16058.P031G01	3028	3245	115	149	156	2913	19.846
1	6	44	AGTR1	JHU16058.P031G01	3186	3465	104	123	93	3082	35.935
1	6	45	SNX7	JHU02956.P031G05	158	177	103	120	89	55	0.64
1	6	46	SNX7	JHU02956.P031G05	156	174	107	140	465	49	0.073
1	6	47	WAC_frag	JHU02971.P031G09	155	175	111	145	449	44	0.067
1	6	48	WAC_frag	JHU02971.P031G09	141	166	112	136	170	29	0.176
1	6	49	DLEU1	JHU03290.P035G01	2983	2959	112	136	154	2871	18.331
1	6	50	DLEU1	JHU03290.P035G01	3264	3146	104	124	94	3160	32.149
1	6	51	TCF21	JHU03347.P035G05	343	401	105	126	94	238	2.926
1	6	52	TCF21	JHU03347.P035G05	300	352	105	125	97	195	2.34
1	6	53	C19orf25	JHU03272.P035G09	793	912	105	126	100	688	7.86
1	6	54	C19orf25	JHU03272.P035G09	806	877	107	133	194	699	3.835
1	6	55	WBSCR27	JHU03741.P039G01	1942	1973	116	158	225	1826	8.067
1	6	56	WBSCR27	JHU03741.P039G01	2132	2813	125	186	247	2007	10.636
1	6	57	UBE2Z	JHU03739.P039G05	3860	3989	105	134	174	3755	22.155
1	6	58	UBE2Z	JHU03739.P039G05	3615	3643	105	124	94	3510	37.436
1	6	59	GPX7	JHU03690.P039G09	968	1029	108	133	129	860	6.946
1	6	60	GPX7	JHU03690.P039G09	828	983	107	126	90	721	9.522
1	6	61	Anti-human IgG 25ng/ul	Control	232	355	108	128	101	124	2.248
1	6	62	Anti-human IgG 25ng/ul	Control	275	587	110	127	99	165	4.646
1	7	1	ND	JHU00302.P004H01	721	777	142	163	113	579	5.434
1	7	2	ND	JHU00302.P004H01	746	1049	143	167	122	603	7.23
1	7	3	PLEKHJ1	JHU00353.P004H05	6559	5574	151	170	121	6408	44.661
1	7	4	PLEKHJ1	JHU00353.P004H05	6501	5568	156	174	130	6345	41.492
1	7	5	MECR	JHU00333.P004H09	8689	10163	153	177	150	8536	66.573
1	7	6	MECR	JHU00333.P004H09	8335	9369	149	168	117	8186	78.641
1	7	7	TMEM182	JHU00756.P008H01	1372	1521	142	163	114	1230	11.912
1	7	8	TMEM182	JHU00756.P008H01	1413	1522	137	159	110	1276	12.391
1	7	9	AP3M1	JHU00679.P008H05	7014	7175	131	155	114	6883	61.579
1	7	10	AP3M1	JHU00679.P008H05	6850	7189	141	163	125	6709	56.208
1	7	11	FKBP8	JHU00704.P008H09	3336	3574	134	161	121	3202	28.207
1	7	12	FKBP8	JHU00704.P008H09	3647	3762	145	170	127	3502	28.283
1	7	13	CBS	JHU01072.P012H01	2623	2457	130	149	102	2493	22.627
1	7	14	CBS	JHU01072.P012H01	2652	2464	130	144	98	2522	23.673
1	7	15	APH1A	JHU01060.P012H05	5465	5981	129	146	101	5336	57.772
1	7	16	APH1A	JHU01060.P012H05	5401	5618	128	151	121	5273	45.182
1	7	17	ZDHHC3	JHU01149.P012H09	2796	2915	125	146	124	2671	22.331
1	7	18	ZDHHC3	JHU01149.P012H09	2696	2859	123	146	129	2573	21.031
1	7	19	UBE2A	JHU01531.P016H01	1117	1146	122	141	111	995	9.054
1	7	20	UBE2A	JHU01531.P016H01	1145	1154	122	142	112	1023	9.036
1	7	21	SCRN2	JHU01515.P016H05	5161	4847	122	141	113	5039	41.646
1	7	22	SCRN2	JHU01515.P016H05	5231	4868	125	145	121	5106	39.033
1	7	23	ND	JHU01481.P016H09	165	192	114	136	108	51	0.519
1	7	24	ND	JHU01481.P016H09	151	184	112	135	111	39	0.441
1	7	25	ABAT	JHU01826.P020H01	6147	6333	108	132	104	6039	59.625
1	7	26	ABAT	JHU01826.P020H01	5999	6246	108	129	110	5891	55.609
1	7	27	AP1S3	JHU01830.P020H05	544	605	105	127	92	439	5.196
1	7	28	AP1S3	JHU01830.P020H05	649	687	107	139	170	542	3.224
1	7	29	ETV3	JHU01856.P020H09	749	827	103	130	161	646	4.329
1	7	30	ETV3	JHU01856.P020H09	712	787	104	128	156	608	4.224
1	7	31	DUSP6	JHU02231.P024H01	4073	3426	103	123	93	3970	35.516
1	7	32	DUSP6	JHU02231.P024H01	4238	3605	107	125	92	4131	37.826
1	7	33	PPIL3	JHU02271.P024H05	1577	1571	113	134	114	1464	12.605
1	7	34	PPIL3	JHU02271.P024H05	1402	1458	112	135	110	1290	12.027
1	7	35	UFD1L	JHU02300.P024H09	13749	14299	119	146	120	13630	117.942
1	7	36	UFD1L	JHU02300.P024H09	13712	14319	111	139	117	13601	121.197
1	7	37	RANBP3	JHU02663.P028H01	720	763	103	125	95	617	6.716
1	7	38	RANBP3	JHU02663.P028H01	610	689	98	119	90	512	6.333
1	7	39	CPLX1	JHU02612.P028H05	840	846	107	126	96	733	7.5
1	7	40	CPLX1	JHU02612.P028H05	761	846	111	132	100	650	7.14
1	7	41	MLF2	JHU02644.P028H09	65535	51575	131	201	249	65404	206.321
1	7	42	MLF2	JHU02644.P028H09	65535	51095	140	213	270	65395	188.452
1	7	43	CLIC5_frag	JHU02999.P032H01	633	736	117	186	238	516	2.311
1	7	44	CLIC5_frag	JHU02999.P032H01	616	814	104	125	123	512	5.602
1	7	45	ADCK5_frag	JHU02979.P032H05	2309	2344	105	135	188	2204	11.75
1	7	46	ADCK5_frag	JHU02979.P032H05	2235	2253	107	225	1164	2128	1.742
1	7	47	CD2	JHU09429.P032H09	2201	2626	110	241	1245	2091	1.916
1	7	48	CD2	JHU09429.P032H09	2023	2319	115	139	153	1908	14.248
1	7	49	ND	JHU03448.P036H01	191	230	113	138	125	78	0.736
1	7	50	ND	JHU03448.P036H01	195	235	108	128	93	87	1.151
1	7	51	ELP4	JHU00513.P036H05	221	295	108	129	97	113	1.711
1	7	52	ELP4	JHU00513.P036H05	248	315	105	129	99	143	1.879
1	7	53	ND	JHU03373.P036H09	270	344	114	141	117	156	1.735
1	7	54	ND	JHU03373.P036H09	276	362	110	131	107	166	2.159
1	7	55	VSTM2L	JHU03762.P040H01	5538	5665	111	135	114	5427	48.509
1	7	56	VSTM2L	JHU03762.P040H01	5713	6023	111	140	183	5602	32.148
1	7	57	ATF6	JHU03751.P040H05	4254	3868	113	137	107	4141	34.869
1	7	58	ATF6	JHU03751.P040H05	4325	3845	107	134	127	4218	29.22
1	7	59	THRSP	JHU03828.P040H09	3045	2804	117	135	130	2928	20.531
1	7	60	THRSP	JHU03828.P040H09	3125	2824	116	133	104	3009	25.875
1	7	61	GST 50ng/ul	Control	158	180	115	138	111	43	0.378
1	7	62	GST 50ng/ul	Control	163	196	113	133	114	50	0.553
1	8	1	PRKRIR_frag	JHU00167.P002G01	1608	1811	140	163	117	1468	14.085
1	8	2	PRKRIR_frag	JHU00167.P002G01	1698	1836	141	161	116	1557	14.44
1	8	3	SGK3	JHU12040.P002G05	3275	3291	141	160	112	3134	27.955
1	8	4	SGK3	JHU12040.P002G05	3100	3216	148	170	140	2952	21.757
1	8	5	PPP2R4	JHU00161.P002G09	3390	3095	138	160	127	3252	23.11
1	8	6	PPP2R4	JHU00161.P002G09	3490	3125	149	170	120	3341	24.625
1	8	7	KJ905805	JHU00527.P006G01	1653	1747	139	160	105	1514	15.114
1	8	8	KJ905805	JHU00527.P006G01	1521	1643	136	156	105	1385	14.162
1	8	9	FAIM	JHU00515.P006G05	1970	1988	132	153	117	1838	15.684
1	8	10	FAIM	JHU00515.P006G05	2032	2064	130	151	106	1902	18.047
1	8	11	TNFAIP8L2	JHU00568.P006G09	2006	2029	126	146	105	1880	17.933
1	8	12	TNFAIP8L2	JHU00568.P006G09	1963	2067	128	145	102	1835	18.843
1	8	13	SNX27_frag	JHU00947.P010G01	4186	4326	126	142	99	4060	42.263
1	8	14	SNX27_frag	JHU00947.P010G01	4056	4242	130	145	97	3926	42.237
1	8	15	ZNF669	JHU00959.P010G05	1151	1476	130	150	128	1021	10.359
1	8	16	ZNF669	JHU00959.P010G05	1286	1509	124	145	104	1162	13.115
1	8	17	MRPL48	JHU00923.P010G09	2746	3111	126	159	320	2620	9.225
1	8	18	MRPL48	JHU00923.P010G09	2810	3013	126	142	100	2684	28.71
1	8	19	PEX11A	JHU01313.P014G01	730	843	109	130	94	621	7.585
1	8	20	PEX11A	JHU01313.P014G01	772	870	115	138	121	657	6.05
1	8	21	HDAC11	JHU01293.P014G05	6781	7414	113	134	114	6668	63.86
1	8	22	HDAC11	JHU01293.P014G05	6352	6804	120	142	108	6232	61.685
1	8	23	RSL24D1	JHU01272.P014G09	1165	1352	115	148	229	1050	5.258
1	8	24	RSL24D1	JHU01272.P014G09	1323	1601	107	126	94	1216	15.691
1	8	25	RWDD3	JHU01707.P018G01	584	591	111	141	204	473	2.206
1	8	26	RWDD3	JHU01707.P018G01	634	705	112	143	206	522	2.728
1	8	27	ARL6IP6	JHU01636.P018G05	1357	1473	105	126	117	1252	11.513
1	8	28	ARL6IP6	JHU01636.P018G05	1362	1479	102	124	96	1260	14.115
1	8	29	CA1	JHU01648.P018G09	3980	3745	104	125	100	3876	36.2
1	8	30	CA1	JHU01648.P018G09	4271	3796	105	126	97	4166	37.835
1	8	31	CBWD1	JHU02031.P022G01	4941	4185	114	134	106	4827	38.217
1	8	32	CBWD1	JHU02031.P022G01	4890	4323	116	138	120	4774	34.875
1	8	33	ND	JHU02046.P022G05	1479	1555	113	134	112	1366	12.688
1	8	34	ND	JHU02046.P022G05	1575	1580	108	134	111	1467	13.027
1	8	35	POLR2E	JHU02080.P022G09	183	217	107	135	158	76	0.519
1	8	36	POLR2E	JHU02080.P022G09	176	203	107	139	290	69	0.221
1	8	37	NAT9	JHU02457.P026G01	12357	10276	117	212	905	12240	11.12
1	8	38	NAT9	JHU02457.P026G01	12109	10204	109	190	875	12000	11.445
1	8	39	TAP2	JHU02480.P026G05	2951	3365	108	145	132	2843	24.394
1	8	40	TAP2	JHU02480.P026G05	3026	3086	111	139	146	2915	20.185
1	8	41	TCN2	JHU13678.P026G09	9728	9431	128	183	235	9600	39.353
1	8	42	TCN2	JHU13678.P026G09	9611	9270	140	238	309	9471	29.23
1	8	43	S100A8	JHU02849.P030G01	8973	7774	117	154	138	8856	55.217
1	8	44	S100A8	JHU02849.P030G01	9040	7813	111	146	154	8929	49.786
1	8	45	TRAPPC4	JHU02863.P030G05	4004	3979	115	153	209	3889	18.306
1	8	46	TRAPPC4	JHU02863.P030G05	3973	3992	113	258	1302	3860	2.868
1	8	47	EIF3H	JHU02809.P030G09	1072	1098	102	126	104	970	9.346
1	8	48	EIF3H	JHU02809.P030G09	1066	1167	107	130	111	959	9.342
1	8	49	RAC3	JHU03240.P034G01	2534	2640	103	127	110	2431	22.845
1	8	50	RAC3	JHU03240.P034G01	2626	2938	103	125	94	2523	29.926
1	8	51	UBE2Q2_frag	JHU03262.P034G05	5375	5719	99	123	94	5276	59.532
1	8	52	UBE2Q2_frag	JHU03262.P034G05	5007	5282	113	141	192	4894	26.776
1	8	53	IMUP	JHU03179.P034G09	538	622	118	147	201	420	2.363
1	8	54	IMUP	JHU03179.P034G09	573	636	112	139	118	461	4.212
1	8	55	MOB3A	JHU03600.P038G01	7405	7927	112	136	104	7293	74.913
1	8	56	MOB3A	JHU03600.P038G01	7503	7990	116	142	112	7387	70.071
1	8	57	KIZ	JHU16162.P038G05	932	917	116	137	101	816	7.723
1	8	58	KIZ	JHU16162.P038G05	782	826	112	134	105	670	6.59
1	8	59	LRRTM4	JHU03596.P038G09	2121	2444	113	131	98	2008	23.602
1	8	60	LRRTM4	JHU03596.P038G09	2078	2246	116	134	99	1962	21.333
1	8	61	Anti-human IgG 100ng/ul	Control	919	1324	114	134	99	805	12.02
1	8	62	Anti-human IgG 100ng/ul	Control	931	1043	116	137	113	815	8.018
1	9	1	CAMK4	JHU00110.P002H01	15176	13094	145	164	116	15031	111.466
1	9	2	CAMK4	JHU00110.P002H01	16591	13978	141	162	114	16450	121.193
1	9	3	STK17B	JHU00183.P002H05	1295	1549	138	161	138	1157	10.058
1	9	4	STK17B	JHU00183.P002H05	1367	1416	131	153	143	1236	8.832
1	9	5	ND	JHU00142.P002H09	2154	2155	135	156	117	2019	17.085
1	9	6	ND	JHU00142.P002H09	2148	2128	139	162	124	2009	15.855
1	9	7	KJ905805	JHU00527.P006H01	2749	3114	132	154	109	2617	27.156
1	9	8	KJ905805	JHU00527.P006H01	2845	3213	131	154	116	2714	26.371
1	9	9	ND	JHU00513.P006H05	1045	1242	132	157	123	913	8.821
1	9	10	ND	JHU00513.P006H05	1072	1153	128	149	105	944	9.562
1	9	11	PRMT8	JHU00547.P006H09	3271	3367	129	147	107	3142	30.093
1	9	12	PRMT8	JHU00547.P006H09	3408	3456	134	148	105	3274	31.505
1	9	13	PMEPA1	JHU00953.P010H01	6326	6951	126	144	125	6200	54.456
1	9	14	PMEPA1	JHU00953.P010H01	6237	6478	127	153	167	6110	37.874
1	9	15	GIN1	JHU00956.P010H05	3549	3818	125	151	169	3424	21.698
1	9	16	GIN1	JHU00956.P010H05	3952	4198	122	156	316	3830	12.791
1	9	17	LIN7C	JHU00915.P010H09	1247	1424	119	153	312	1128	4.074
1	9	18	LIN7C	JHU00915.P010H09	1224	1321	122	143	110	1102	10.709
1	9	19	SYF2	JHU01332.P014H01	634	805	110	132	104	524	6.471
1	9	20	SYF2	JHU01332.P014H01	664	747	104	124	92	560	6.772
1	9	21	C1D	JHU01273.P014H05	1245	1273	112	134	119	1133	9.571
1	9	22	C1D	JHU01273.P014H05	1244	1424	129	165	254	1115	4.957
1	9	23	TBCB	JHU01334.P014H09	2847	2739	121	153	239	2726	10.82
1	9	24	TBCB	JHU01334.P014H09	3084	2746	104	124	92	2980	28.5
1	9	25	HSD17B12	JHU01673.P018H01	1398	1428	107	134	195	1291	6.636
1	9	26	HSD17B12	JHU01673.P018H01	1336	1488	107	146	234	1229	5.735
1	9	27	C16orf78	JHU01642.P018H05	446	556	104	129	148	342	2.885
1	9	28	C16orf78	JHU01642.P018H05	516	573	106	126	115	410	3.887
1	9	29	F13A1	JHU01660.P018H09	13297	13939	105	126	100	13192	138.13
1	9	30	F13A1	JHU01660.P018H09	13453	13625	112	132	105	13341	128.505
1	9	31	NPPA	JHU02071.P022H01	13757	13898	118	138	106	13639	129.811
1	9	32	NPPA	JHU02071.P022H01	14561	14476	121	191	968	14440	14.757
1	9	33	CPA2	JHU02038.P022H05	2397	2263	107	182	962	2290	2.163
1	9	34	CPA2	JHU02038.P022H05	2250	2314	106	130	106	2144	20.604
1	9	35	ND	JHU02082.P022H09	899	1060	111	145	256	788	3.574
1	9	36	ND	JHU02082.P022H09	906	1020	105	146	331	801	2.64
1	9	37	C6orf106	JHU02417.P026H01	4004	3644	125	223	890	3879	3.844
1	9	38	C6orf106	JHU02417.P026H01	3832	3506	131	236	882	3701	3.707
1	9	39	ND	JHU02483.P026H05	253	297	107	141	136	146	1.147
1	9	40	ND	JHU02483.P026H05	289	344	104	126	100	185	2.18
1	9	41	SF3B5	JHU02473.P026H09	5840	6332	116	140	110	5724	56.291
1	9	42	SF3B5	JHU02473.P026H09	5779	5925	125	148	116	5654	49.802
1	9	43	SMIM14	JHU02796.P030H01	3115	3349	116	149	133	2999	24.06
1	9	44	SMIM14	JHU02796.P030H01	3276	3367	120	161	144	3156	22.264
1	9	45	ATAD1_frag	JHU02790.P030H05	3207	3016	105	125	91	3102	31.769
1	9	46	ATAD1_frag	JHU02790.P030H05	3144	3173	108	128	97	3036	31.392
1	9	47	CRELD1	JHU02801.P030H09	3979	3989	109	130	99	3870	38.98
1	9	48	CRELD1	JHU02801.P030H09	4127	4064	105	131	107	4022	36.757
1	9	49	WAS	JHU03263.P034H01	3497	3112	108	133	124	3389	24.024
1	9	50	WAS	JHU03263.P034H01	3347	3229	103	124	102	3244	30.441
1	9	51	FGF21	JHU03205.P034H05	2333	2425	103	123	93	2230	24.753
1	9	52	FGF21	JHU03205.P034H05	2264	2275	105	132	195	2159	10.99
1	9	53	MVP	JHU03230.P034H09	11006	11459	105	126	95	10901	119.295
1	9	54	MVP	JHU03230.P034H09	9508	9670	112	133	100	9396	95.37
1	9	55	GALM	JHU03580.P038H01	5298	4258	112	135	100	5186	41.23
1	9	56	GALM	JHU03580.P038H01	5053	4164	116	138	103	4937	39.087
1	9	57	PUF60	JHU03630.P038H05	42850	35896	124	150	138	42726	259.029
1	9	58	PUF60	JHU03630.P038H05	40146	35909	116	147	134	40030	266.881
1	9	59	GID8	JHU03564.P038H09	1897	1701	110	137	108	1787	14.481
1	9	60	GID8	JHU03564.P038H09	1753	1749	109	128	90	1644	18.011
1	9	61	GST 100ng/ul	Control	239	276	112	130	99	127	1.475
1	9	62	GST 100ng/ul	Control	257	356	111	130	96	146	2.354
1	10	1	STAC3	JHU00370.P004G01	1803	1930	140	162	114	1663	15.509
1	10	2	STAC3	JHU00370.P004G01	1882	2043	143	164	116	1739	16.198
1	10	3	SAE1	JHU00362.P004G05	3892	3327	142	162	121	3750	26.157
1	10	4	SAE1	JHU00362.P004G05	3771	3316	137	162	144	3634	21.903
1	10	5	MECR	JHU00333.P004G09	6627	7668	133	155	109	6494	68.927
1	10	6	MECR	JHU00333.P004G09	6099	6939	131	152	122	5968	55.631
1	10	7	SH2D1B	JHU00745.P008G01	4977	5537	132	152	108	4845	49.861
1	10	8	SH2D1B	JHU00745.P008G01	5126	5505	129	151	106	4997	50.509
1	10	9	TMEM68	JHU00759.P008G05	2868	3213	130	152	118	2738	25.941
1	10	10	TMEM68	JHU00759.P008G05	3004	3108	130	148	109	2874	27.156
1	10	11	PLOD3	JHU00730.P008G09	4315	4553	120	141	104	4195	42.423
1	10	12	PLOD3	JHU00730.P008G09	4309	4514	125	145	107	4184	40.832
1	10	13	CTSB	JHU01079.P012G01	1483	1759	122	140	110	1361	14.718
1	10	14	CTSB	JHU01079.P012G01	1674	1779	120	147	169	1554	9.657
1	10	15	TAGLN3	JHU01131.P012G05	461	509	114	132	105	347	3.59
1	10	16	TAGLN3	JHU01131.P012G05	429	532	115	150	310	314	1.232
1	10	17	RPS14	JHU01120.P012G09	2665	3381	108	132	127	2557	25.583
1	10	18	RPS14	JHU01120.P012G09	2533	2603	108	129	99	2425	24.99
1	10	19	APOBEC3C	JHU01449.P016G01	2042	2087	102	125	103	1940	19.049
1	10	20	APOBEC3C	JHU01449.P016G01	2012	2038	104	123	91	1908	21.044
1	10	21	AIF1L	JHU01458.P016G05	2152	2032	108	130	97	2044	19.608
1	10	22	AIF1L	JHU01458.P016G05	2117	1978	116	145	133	2001	13.782
1	10	23	ITM2B	JHU01189.P016G09	2317	2467	108	129	104	2209	22.481
1	10	24	ITM2B	JHU01189.P016G09	2253	2531	103	122	90	2150	26.767
1	10	25	AEBP2	JHU01828.P020G01	1389	1577	105	125	93	1284	15.613
1	10	26	AEBP2	JHU01828.P020G01	1291	1426	105	130	137	1186	9.46
1	10	27	BBS10_frag	JHU01833.P020G05	595	663	103	128	137	492	3.905
1	10	28	BBS10_frag	JHU01833.P020G05	662	709	99	122	112	563	5.241
1	10	29	GCSAML	JHU01839.P020G09	2054	2113	103	123	93	1951	21.398
1	10	30	GCSAML	JHU01839.P020G09	2010	2011	109	131	97	1901	19.381
1	10	31	USP14	JHU02302.P024G01	6651	5708	124	171	194	6527	28.541
1	10	32	USP14	JHU02302.P024G01	6582	6243	120	212	975	6462	6.186
1	10	33	ND	JHU02289.P024G05	167	206	103	146	163	64	0.368
1	10	34	ND	JHU02289.P024G05	172	212	105	134	201	67	0.388
1	10	35	EIF3L	JHU02234.P024G09	8313	8503	113	149	243	8200	34.379
1	10	36	EIF3L	JHU02234.P024G09	8629	8477	116	146	183	8513	45.525
1	10	37	DBNDD1	JHU02615.P028G01	7218	6270	122	158	153	7096	39.948
1	10	38	DBNDD1	JHU02615.P028G01	7075	6129	121	166	177	6954	33.689
1	10	39	TPPP3	JHU02607.P028G05	13441	13762	114	139	198	13327	68.803
1	10	40	TPPP3	JHU02607.P028G05	14995	15087	110	130	103	14885	145.214
1	10	41	CRIP2	JHU02613.P028G09	21135	22826	114	136	103	21021	220.291
1	10	42	CRIP2	JHU02613.P028G09	20226	21936	116	135	99	20110	220.212
1	10	43	ARFGAP2	JHU03072.P032G01	1601	1631	101	125	101	1500	14.911
1	10	44	ARFGAP2	JHU03072.P032G01	1416	1669	105	127	100	1311	15.42
1	10	45	ASPA	JHU02983.P032G05	2861	3048	105	125	92	2756	31.772
1	10	46	ASPA	JHU02983.P032G05	2717	2996	104	124	88	2613	32.636
1	10	47	NXPE1	JHU03013.P032G09	5526	5834	105	127	110	5421	51.882
1	10	48	NXPE1	JHU03013.P032G09	5799	5967	109	133	104	5690	56.096
1	10	49	DPY30	JHU03411.P036G01	215	251	104	127	117	111	1.06
1	10	50	DPY30	JHU03411.P036G01	208	238	104	126	111	104	1.009
1	10	51	TMEM216	JHU03416.P036G05	256	299	105	124	97	151	1.804
1	10	52	TMEM216	JHU03416.P036G05	248	305	104	124	104	144	1.74
1	10	53	MYCL	JHU03421.P036G09	219	269	104	140	352	115	0.366
1	10	54	MYCL	JHU03421.P036G09	245	299	106	142	360	139	0.436
1	10	55	FATE1	JHU03782.P040G01	836	1036	103	126	110	733	8.273
1	10	56	FATE1	JHU03782.P040G01	754	852	108	131	102	646	7.069
1	10	57	AHDC1_frag	JHU03745.P040G05	1052	1027	120	145	135	932	6.533
1	10	58	AHDC1_frag	JHU03745.P040G05	993	1038	120	153	141	873	6.277
1	10	59	MTHFD2L	JHU03802.P040G09	1479	1522	108	128	96	1371	14.521
1	10	60	MTHFD2L	JHU03802.P040G09	1485	1492	106	126	102	1379	13.392
1	10	61	hMDM2	Control	5336	4723	113	132	101	5223	45.455
1	10	62	hMDM2	Control	4811	4091	113	132	97	4698	40.814
1	11	1	RAB14	JHU00250.P003H02	7805	7088	134	161	172	7671	40.273
1	11	2	RAB14	JHU00250.P003H02	8159	7300	141	163	178	8018	40.096
1	11	3	RGR	JHU00273.P003H06	2665	2623	141	174	253	2524	9.68
1	11	4	RGR	JHU00273.P003H06	2564	2778	134	173	247	2430	10.547
1	11	5	KCNS3	JHU00233.P003H10	1745	1869	128	162	234	1617	7.295
1	11	6	KCNS3	JHU00233.P003H10	1684	1861	137	153	109	1547	15.67
1	11	7	MRPS11	JHU00628.P007H02	25276	28519	138	170	232	25138	122.194
1	11	8	MRPS11	JHU00628.P007H02	23645	26697	131	167	227	23514	116.872
1	11	9	IRF1	JHU00618.P007H06	1361	1472	123	145	109	1238	12.174
1	11	10	IRF1	JHU00618.P007H06	1276	1424	121	139	102	1155	12.598
1	11	11	CYTH4_frag	JHU00638.P007H10	1830	1922	115	138	119	1715	14.992
1	11	12	CYTH4_frag	JHU00638.P007H10	1840	1921	121	140	102	1719	17.461
1	11	13	ND	JHU00962.P011H02	1929	2100	115	136	101	1814	19.446
1	11	14	ND	JHU00962.P011H02	1826	1972	118	136	106	1708	17.321
1	11	15	PTGS2	JHU01032.P011H06	1948	2227	112	134	114	1836	18.36
1	11	16	PTGS2	JHU01032.P011H06	2330	2262	107	133	139	2223	15.317
1	11	17	DDX41	JHU00988.P011H10	1966	2172	107	126	107	1859	19.121
1	11	18	DDX41	JHU00988.P011H10	1964	2162	107	126	94	1857	21.66
1	11	19	CHMP7	JHU01360.P015H02	1543	1643	101	125	103	1442	14.738
1	11	20	CHMP7	JHU01360.P015H02	1591	1763	104	125	101	1487	16.218
1	11	21	CPSF3	JHU01361.P015H06	3557	3287	108	127	93	3449	33.978
1	11	22	CPSF3	JHU01361.P015H06	3500	3273	108	132	104	3392	30.202
1	11	23	ZNF32	JHU01439.P015H10	839	887	106	128	103	733	7.369
1	11	24	ZNF32	JHU01439.P015H10	820	936	100	124	96	720	8.458
1	11	25	TMEM167A	JHU01815.P019H02	1855	2093	99	127	110	1756	17.873
1	11	26	TMEM167A	JHU01815.P019H02	1918	2068	105	128	106	1813	18.302
1	11	27	ESR2	JHU01761.P019H06	690	711	107	132	122	583	4.746
1	11	28	ESR2	JHU01761.P019H06	749	776	101	121	99	648	6.616
1	11	29	ZNF486_frag	JHU01824.P019H10	955	1130	106	126	94	849	10.681
1	11	30	ZNF486_frag	JHU01824.P019H10	1062	1171	108	133	113	954	9.186
1	11	31	PYROXD2	JHU02119.P023H02	10293	10279	115	161	184	10178	54.989
1	11	32	PYROXD2	JHU02119.P023H02	9796	9627	123	186	223	9673	42.336
1	11	33	CCT3	JHU02124.P023H06	18987	15949	120	171	259	18867	60.919
1	11	34	CCT3	JHU02124.P023H06	21125	17764	114	165	301	21011	58.468
1	11	35	RAD51	JHU02179.P023H10	9672	9740	114	148	138	9558	69.507
1	11	36	RAD51	JHU02179.P023H10	8611	8227	116	138	112	8495	72.223
1	11	37	GINS2	JHU02534.P027H02	18988	15952	107	130	134	18881	118.075
1	11	38	GINS2	JHU02534.P027H02	20033	19659	115	146	212	19918	92.042
1	11	39	ND	JHU02503.P027H06	228	257	113	140	212	115	0.552
1	11	40	ND	JHU02503.P027H06	225	266	106	126	95	119	1.474
1	11	41	UBE2T	JHU02587.P027H10	192	211	99	123	93	93	0.946
1	11	42	UBE2T	JHU02587.P027H10	205	235	104	125	95	101	1.158
1	11	43	BC000579_frag	JHU02948.P031H02	235	310	102	120	89	133	2.135
1	11	44	BC000579_frag	JHU02948.P031H02	232	281	101	122	91	131	1.747
1	11	45	STX7	JHU02960.P031H06	1316	1457	105	125	91	1211	14.637
1	11	46	STX7	JHU02960.P031H06	1335	1367	103	127	107	1232	11.589
1	11	47	LTV1	JHU02928.P031H10	149	168	102	127	116	47	0.353
1	11	48	LTV1	JHU02928.P031H10	163	196	105	127	108	58	0.639
1	11	49	FAM47A	JHU03296.P035H02	478	552	103	124	110	375	3.891
1	11	50	FAM47A	JHU03296.P035H02	496	578	106	125	111	390	4.081
1	11	51	MED17	JHU03286.P035H06	889	916	111	130	101	778	7.782
1	11	52	MED17	JHU03286.P035H06	936	1033	104	126	108	832	8.398
1	11	53	NECAB1	JHU03292.P035H10	890	938	103	123	96	787	8.49
1	11	54	NECAB1	JHU03292.P035H10	932	1025	101	133	345	831	2.586
1	11	55	TRIM74	JHU03736.P039H02	5600	5420	106	131	127	5494	41.646
1	11	56	TRIM74	JHU03736.P039H02	5603	5129	110	138	163	5493	30.62
1	11	57	SMRP1	JHU03667.P039H06	17330	17919	118	145	147	17212	120.912
1	11	58	SMRP1	JHU03667.P039H06	16772	17933	115	136	101	16657	176.208
1	11	59	ARL14	JHU03650.P039H10	361	437	108	129	98	253	3.143
1	11	60	ARL14	JHU03650.P039H10	349	413	111	128	94	238	3.032
1	11	61	GST 200ng/ul	Control	469	522	113	132	97	356	4.021
1	11	62	GST 200ng/ul	Control	497	577	114	133	99	383	4.485
1	12	1	MATK	JHU00048.P001G02	5222	5758	132	154	158	5090	35.468
1	12	2	MATK	JHU00048.P001G02	5020	5791	138	167	239	4882	23.531
1	12	3	RIPK2	JHU00074.P001G06	797	811	133	155	150	664	4.373
1	12	4	RIPK2	JHU00074.P001G06	791	854	134	167	238	657	2.887
1	12	5	ULK4	JHU00092.P001G10	855	970	129	149	106	726	7.745
1	12	6	ULK4	JHU00092.P001G10	936	988	132	149	118	804	7.11
1	12	7	DERL1	JHU00412.P005G02	4786	5821	130	151	125	4656	45.36
1	12	8	DERL1	JHU00412.P005G02	4811	5528	130	167	232	4681	23.108
1	12	9	SLC30A5	JHU00462.P005G06	2139	2547	125	147	122	2014	19.672
1	12	10	SLC30A5	JHU00462.P005G06	1971	2376	116	137	99	1855	22.616
1	12	11	TMEM98	JHU00474.P005G10	1222	1335	112	136	119	1110	10.076
1	12	12	TMEM98	JHU00474.P005G10	1085	1175	114	138	120	971	8.642
1	12	13	TIMMDC1	JHU00784.P009G02	436	509	110	132	97	326	3.887
1	12	14	TIMMDC1	JHU00784.P009G02	476	533	108	130	99	368	4.071
1	12	15	OMG	JHU00827.P009G06	107	125	111	131	99	-4	-0.061
1	12	16	OMG	JHU00827.P009G06	106	125	110	131	113	-4	-0.053
1	12	17	FAM76A	JHU00803.P009G10	326	419	107	124	90	219	3.278
1	12	18	FAM76A	JHU00803.P009G10	346	435	107	126	94	239	3.287
1	12	19	PYGB	JHU01207.P013G02	2653	2865	105	123	91	2548	30.132
1	12	20	PYGB	JHU01207.P013G02	3025	3308	103	124	95	2922	33.516
1	12	21	USP25	JHU29110.P013G06	1886	1927	109	129	95	1777	18.926
1	12	22	USP25	JHU29110.P013G06	1595	1690	103	127	96	1492	16.281
1	12	23	PSAP	JHU01205.P013G10	3921	4106	107	128	99	3814	40.182
1	12	24	PSAP	JHU01205.P013G10	4055	4321	103	126	106	3952	39.575
1	12	25	NOSIP	JHU01602.P017G02	21868	23074	104	129	112	21764	204.866
1	12	26	NOSIP	JHU01602.P017G02	18685	21003	109	134	119	18576	175.37
1	12	27	PWP2	JHU01607.P017G06	3571	4007	103	126	113	3468	34.345
1	12	28	PWP2	JHU01607.P017G06	3850	4029	103	124	93	3747	41.989
1	12	29	MAGOHB	JHU01579.P017G10	6213	6548	111	131	98	6102	65.48
1	12	30	MAGOHB	JHU01579.P017G10	6740	6659	103	125	98	6637	66.673
1	12	31	ERVMER34-1_frag	JHU16184.P021G02	2723	2594	106	129	102	2617	24.167
1	12	32	ERVMER34-1_frag	JHU16184.P021G02	2813	2705	113	135	105	2700	24.476
1	12	33	PNLIP	JHU01990.P021G06	3952	4179	116	154	157	3836	25.637
1	12	34	PNLIP	JHU01990.P021G06	4271	4389	121	180	266	4150	15.823
1	12	35	ZNF566	JHU02016.P021G10	962	957	103	121	89	859	9.393
1	12	36	ZNF566	JHU02016.P021G10	927	1018	107	129	135	820	6.585
1	12	37	PSAT1	JHU02366.P025G02	18409	15126	111	142	190	18298	78.863
1	12	38	PSAT1	JHU02366.P025G02	19529	16040	108	140	213	19421	74.648
1	12	39	ND	JHU02400.P025G06	247	289	104	125	93	143	1.763
1	12	40	ND	JHU02400.P025G06	275	320	103	122	92	172	2.152
1	12	41	ND	JHU02334.P025G10	4658	4168	110	132	102	4548	39.569
1	12	42	ND	JHU02334.P025G10	4552	3882	105	126	96	4447	39.125
1	12	43	MAGEA3	JHU02741.P029G02	5101	4642	119	148	198	4982	22.697
1	12	44	MAGEA3	JHU02741.P029G02	5027	4601	110	131	99	4917	45.152
1	12	45	SNRPF	JHU02775.P029G06	5672	4998	106	129	99	5566	49.182
1	12	46	SNRPF	JHU02775.P029G06	6202	5410	104	125	100	6098	52.85
1	12	47	MLLT11	JHU02746.P029G10	1073	1256	102	121	95	971	11.947
1	12	48	MLLT11	JHU02746.P029G10	1124	1227	100	122	106	1024	10.425
1	12	49	KLHL3_frag	JHU03111.P033G02	2925	2610	112	139	166	2813	14.886
1	12	50	KLHL3_frag	JHU03111.P033G02	2986	2606	112	130	109	2874	22.716
1	12	51	FAM124A	JHU03100.P033G06	1093	996	105	128	98	988	8.857
1	12	52	FAM124A	JHU03100.P033G06	1261	1229	104	124	99	1157	11.162
1	12	53	SULT4A1	JHU03154.P033G10	194	232	104	121	91	90	1.22
1	12	54	SULT4A1	JHU03154.P033G10	216	250	104	124	97	112	1.299
1	12	55	LAPTM4A	JHU03508.P037G02	6826	7150	116	140	106	6710	66.132
1	12	56	LAPTM4A	JHU03508.P037G02	6110	6763	120	149	163	5990	40.577
1	12	57	VAMP3	JHU03545.P037G06	861	937	117	147	154	744	5.13
1	12	58	VAMP3	JHU03545.P037G06	922	998	111	136	107	811	8.056
1	12	59	POLR2F	JHU03528.P037G10	6657	5562	105	127	99	6552	54.899
1	12	60	POLR2F	JHU03528.P037G10	6474	5410	105	126	98	6369	53.918
1	12	61	RanBP2deltaFG	Control	2649	2413	120	145	115	2529	19.722
1	12	62	RanBP2deltaFG	Control	2646	2472	118	142	107	2528	21.776
1	13	1	PMS2P5	JHU00354.P004H02	1727	1647	130	152	115	1597	13
1	13	2	PMS2P5	JHU00354.P004H02	1645	1719	130	154	163	1515	9.601
1	13	3	FGFBP1	JHU00315.P004H06	2453	2635	126	146	101	2327	24.644
1	13	4	FGFBP1	JHU00315.P004H06	2349	2442	129	148	103	2220	22.272
1	13	5	HLA-E	JHU00318.P004H10	2004	2197	122	142	103	1882	19.951
1	13	6	HLA-E	JHU00318.P004H10	2106	2227	125	144	107	1981	19.467
1	13	7	ADH4	JHU00676.P008H02	36622	32094	125	145	112	36497	285.259
1	13	8	ADH4	JHU00676.P008H02	36289	31668	130	151	123	36159	256.236
1	13	9	C7orf33	JHU00685.P008H06	3627	3713	121	144	128	3506	27.883
1	13	10	C7orf33	JHU00685.P008H06	3499	3642	120	139	106	3379	33.047
1	13	11	STX18	JHU00750.P008H10	1942	2125	107	130	107	1835	18.645
1	13	12	STX18	JHU00750.P008H10	1853	2223	107	130	103	1746	20.32
1	13	13	TCTN2	JHU01067.P012H02	946	1051	110	130	102	836	9.029
1	13	14	TCTN2	JHU01067.P012H02	1012	1126	104	125	93	908	10.763
1	13	15	SQLE	JHU01127.P012H06	11266	11843	114	133	102	11152	114.804
1	13	16	SQLE	JHU01127.P012H06	10700	11398	114	134	106	10586	106.264
1	13	17	OSER1	JHU01070.P012H10	507	550	112	128	102	395	4.137
1	13	18	OSER1	JHU01070.P012H10	535	605	107	125	94	428	5.106
1	13	19	ND	JHU01504.P016H02	1501	1359	112	130	110	1389	11.173
1	13	20	ND	JHU01504.P016H02	1646	1474	102	123	103	1544	13.117
1	13	21	DXO	JHU01470.P016H06	1520	1487	104	123	92	1416	14.826
1	13	22	DXO	JHU01470.P016H06	1583	1447	111	132	119	1472	11.05
1	13	23	ND	JHU01522.P016H10	188	221	110	134	136	78	0.64
1	13	24	ND	JHU01522.P016H10	208	232	108	130	99	100	1.03
1	13	25	CTSG	JHU01848.P020H02	2896	3032	108	129	96	2788	30.24
1	13	26	CTSG	JHU01848.P020H02	2679	2683	108	129	96	2571	26.604
1	13	27	ND	JHU01864.P020H06	151	183	105	123	89	46	0.674
1	13	28	ND	JHU01864.P020H06	166	193	108	132	108	58	0.565
1	13	29	NDUFA6	JHU14767.P020H10	756	807	122	158	151	634	4.298
1	13	30	NDUFA6	JHU14767.P020H10	684	754	103	125	97	581	6.485
1	13	31	KLK5	JHU02250.P024H02	3517	3765	105	125	96	3412	37.917
1	13	32	KLK5	JHU02250.P024H02	3696	4024	104	124	95	3592	41.053
1	13	33	PNKD	JHU02266.P024H06	1244	1322	103	124	93	1141	12.882
1	13	34	PNKD	JHU02266.P024H06	1336	1374	108	126	90	1228	13.867
1	13	35	NSG1	JHU02227.P024H10	4895	5098	112	130	94	4783	52.851
1	13	36	NSG1	JHU02227.P024H10	4893	5162	109	142	199	4784	25.226
1	13	37	MIS12	JHU02643.P028H02	1069	1127	115	141	184	954	5.359
1	13	38	MIS12	JHU02643.P028H02	1046	1098	107	129	105	939	9.229
1	13	39	CEP290_frag	JHU02606.P028H06	15995	13128	114	147	154	15881	84.292
1	13	40	CEP290_frag	JHU02606.P028H06	16226	13511	111	141	115	16115	116.261
1	13	41	PRDX2	JHU02655.P028H10	6450	6084	129	226	462	6321	12.68
1	13	42	PRDX2	JHU02655.P028H10	6600	6211	126	226	469	6474	12.761
1	13	43	FAM46C	JHU03012.P032H02	439	579	112	210	470	327	0.785
1	13	44	FAM46C	JHU03012.P032H02	445	532	109	132	108	336	3.704
1	13	45	AMDHD1	JHU02982.P032H06	3184	3482	104	124	96	3080	34.979
1	13	46	AMDHD1	JHU02982.P032H06	3142	3363	105	124	90	3037	35.989
1	13	47	SRSF1	JHU03058.P032H10	851	1032	100	118	87	751	10.506
1	13	48	SRSF1	JHU03058.P032H10	1048	1289	100	128	157	948	7.395
1	13	49	DHRS13	JHU03384.P036H02	387	428	110	140	168	277	1.714
1	13	50	DHRS13	JHU03384.P036H02	376	444	114	134	98	262	3.163
1	13	51	ND	JHU03446.P036H06	532	567	102	126	98	430	4.5
1	13	52	ND	JHU03446.P036H06	547	602	98	122	99	449	4.848
1	13	53	SNX24	JHU03440.P036H10	324	375	113	131	101	211	2.416
1	13	54	SNX24	JHU03440.P036H10	320	365	112	129	94	208	2.511
1	13	55	ZNF747	JHU03839.P040H02	533	649	120	154	163	413	3.037
1	13	56	ZNF747	JHU03839.P040H02	716	804	115	142	112	601	5.911
1	13	57	CROCCP2	JHU03795.P040H06	3310	3041	105	127	100	3205	29.14
1	13	58	CROCCP2	JHU03795.P040H06	3172	2851	108	130	100	3064	27.21
1	13	59	SLC22A18AS	JHU03821.P040H10	354	422	108	139	144	246	1.965
1	13	60	SLC22A18AS	JHU03821.P040H10	346	434	109	134	117	237	2.564
1	13	61	Mouse-anti-biotin	Control	3719	3533	120	145	122	3599	27.77
1	13	62	Mouse-anti-biotin	Control	4417	4115	126	154	121	4291	32.736
1	14	1	TPD52L3	JHU00186.P002G02	236	276	131	151	108	105	1.157
1	14	2	TPD52L3	JHU00186.P002G02	238	301	129	150	108	109	1.398
1	14	3	IRAK4	JHU00140.P002G06	954	939	132	156	185	822	4.232
1	14	4	IRAK4	JHU00140.P002G06	955	964	121	152	196	834	4.143
1	14	5	ND	JHU00123.P002G10	1389	1380	120	139	114	1269	10.886
1	14	6	ND	JHU00123.P002G10	1318	1309	128	153	216	1190	5.352
1	14	7	AGPAT4	JHU00484.P006G02	2569	3086	124	151	224	2445	13.103
1	14	8	AGPAT4	JHU00484.P006G02	2473	2798	123	152	162	2350	16.333
1	14	9	SCAND2P	JHU00490.P006G06	3216	3286	113	137	141	3103	22.333
1	14	10	SCAND2P	JHU00490.P006G06	3007	3349	112	131	104	2895	30.942
1	14	11	RTN2	JHU00556.P006G10	275	335	106	129	107	169	1.925
1	14	12	RTN2	JHU00556.P006G10	313	378	102	123	99	211	2.576
1	14	13	AZIN1	JHU00873.P010G02	3039	2679	119	164	465	2920	5.409
1	14	14	AZIN1	JHU00873.P010G02	3012	2720	120	167	482	2892	5.297
1	14	15	DNAH6	JHU00918.P010G06	167	191	113	165	494	54	0.053
1	14	16	DNAH6	JHU00918.P010G06	171	193	112	130	105	59	0.6
1	14	17	MRPS18A	JHU00924.P010G10	5963	6294	112	130	108	5851	57.074
1	14	18	MRPS18A	JHU00924.P010G10	5740	6155	113	132	114	5627	52.833
1	14	19	USP25	JHU29110.P014G02	1109	1278	110	131	105	999	10.924
1	14	20	USP25	JHU29110.P014G02	1227	1298	104	125	101	1123	11.614
1	14	21	SNX3	JHU01329.P014G06	28392	29969	112	136	120	28280	248.608
1	14	22	SNX3	JHU01329.P014G06	27699	29603	115	141	154	27584	191.312
1	14	23	CMSS1	JHU01275.P014G10	5456	5328	115	138	131	5341	39.618
1	14	24	CMSS1	JHU01275.P014G10	5181	4903	108	130	115	5073	41.504
1	14	25	NALCN	JHU01724.P018G02	685	775	110	128	92	575	7.033
1	14	26	NALCN	JHU01724.P018G02	666	749	106	122	86	560	7.291
1	14	27	FIGF	JHU01664.P018G06	6915	7020	118	145	171	6797	40.205
1	14	28	FIGF	JHU01664.P018G06	7045	6940	118	153	169	6927	40.16
1	14	29	KJ900890	JHU01705.P018G10	5588	5739	114	145	138	5474	40.536
1	14	30	KJ900890	JHU01705.P018G10	5555	5566	113	133	101	5442	53.792
1	14	31	NPM1	JHU02070.P022G02	12329	10485	119	143	128	12210	80.797
1	14	32	NPM1	JHU02070.P022G02	11220	9635	115	142	133	11105	71.376
1	14	33	ND	JHU02025.P022G06	1342	1329	115	144	213	1227	5.563
1	14	34	ND	JHU02025.P022G06	1257	1482	109	124	88	1148	15.432
1	14	35	ND	JHU02079.P022G10	491	588	107	125	92	384	5.033
1	14	36	ND	JHU02079.P022G10	596	650	108	133	129	488	4.008
1	14	37	NAT9	JHU02458.P026G02	4210	3852	105	133	137	4105	27.146
1	14	38	NAT9	JHU02458.P026G02	4031	3848	107	133	120	3924	30.958
1	14	39	AIMP2	JHU02449.P026G06	16489	16938	121	151	154	16368	109.006
1	14	40	AIMP2	JHU02449.P026G06	15923	16245	129	177	254	15794	63.26
1	14	41	SNX6	JHU02476.P026G10	9740	10287	121	218	489	9619	20.591
1	14	42	SNX6	JHU02476.P026G10	10078	10388	122	307	673	9956	14.979
1	14	43	GABARAPL2	JHU02811.P030G02	9176	9812	102	121	88	9074	110.125
1	14	44	GABARAPL2	JHU02811.P030G02	8682	9254	102	123	96	8580	95.115
1	14	45	IFT81	JHU02821.P030G06	6921	7206	103	131	108	6818	65.509
1	14	46	IFT81	JHU02821.P030G06	7697	7463	104	126	116	7593	63.25
1	14	47	TSN	JHU02864.P030G10	5446	5284	112	133	111	5334	46.405
1	14	48	TSN	JHU02864.P030G10	5585	5409	105	127	108	5480	48.907
1	14	49	EFHC1	JHU03202.P034G02	17960	17713	103	129	113	17857	155.611
1	14	50	EFHC1	JHU03202.P034G02	18567	19440	106	128	101	18461	191.208
1	14	51	TYR	JHU03259.P034G06	774	855	104	126	97	670	7.515
1	14	52	TYR	JHU03259.P034G06	849	950	100	127	104	749	7.913
1	14	53	PRRC2B	JHU03219.P034G10	65535	55192	136	223	1022	65399	53.786
1	14	54	PRRC2B	JHU03219.P034G10	65535	52947	135	245	1084	65400	48.618
1	14	55	MLC1_frag	JHU03599.P038G02	1529	1619	121	165	215	1408	6.763
1	14	56	MLC1_frag	JHU03599.P038G02	1502	1574	106	128	98	1396	14.755
1	14	57	IMP3	JHU03587.P038G06	1084	1188	106	138	211	978	4.976
1	14	58	IMP3	JHU03587.P038G06	1034	1119	106	138	219	928	4.479
1	14	59	NICN1	JHU03606.P038G10	1124	1177	110	141	230	1014	4.504
1	14	60	NICN1	JHU03606.P038G10	1054	1103	109	135	127	945	7.622
1	14	61	human IgG 1.5625ng/ul	Control	108	124	113	139	248	-5	-0.06
1	14	62	human IgG 1.5625ng/ul	Control	112	131	112	140	242	0	-0.037
1	15	1	GSK3B	JHU00034.P001H02	4284	4551	121	140	102	4163	43.245
1	15	2	GSK3B	JHU00034.P001H02	4501	4708	132	150	110	4369	41.436
1	15	3	CLK3	JHU00021.P001H06	242	264	124	142	99	118	1.232
1	15	4	CLK3	JHU00021.P001H06	235	274	124	149	187	111	0.668
1	15	5	AK3	JHU00006.P001H10	9806	9640	122	137	98	9684	96.969
1	15	6	AK3	JHU00006.P001H10	10964	11588	122	144	206	10842	55.553
1	15	7	HIGD2A	JHU00427.P005H02	2316	2464	115	135	101	2201	23.059
1	15	8	HIGD2A	JHU00427.P005H02	2201	2478	113	142	148	2088	15.784
1	15	9	TGIF1	JHU00466.P005H06	584	695	112	136	118	472	4.737
1	15	10	TGIF1	JHU00466.P005H06	588	675	107	131	112	481	4.857
1	15	11	LDHB	JHU00433.P005H10	1707	1872	105	127	98	1602	17.806
1	15	12	LDHB	JHU00433.P005H10	1830	1969	110	132	109	1720	16.853
1	15	13	RNMTL1	JHU00840.P009H02	3929	3870	114	145	128	3815	29.102
1	15	14	RNMTL1	JHU00840.P009H02	3586	3743	116	171	474	3470	7.536
1	15	15	SLC16A1	JHU00844.P009H06	179	204	106	134	189	73	0.37
1	15	16	SLC16A1	JHU00844.P009H06	201	228	106	132	186	95	0.516
1	15	17	AFF4	JHU00770.P009H10	318	369	108	128	95	210	2.537
1	15	18	AFF4	JHU00770.P009H10	328	392	112	132	111	216	2.342
1	15	19	RAB39B	JHU01209.P013H02	1564	1724	104	124	97	1460	16.495
1	15	20	RAB39B	JHU01209.P013H02	1545	1584	110	130	98	1435	14.837
1	15	21	PLEKHA7	JHU14037.P013H06	1698	1795	107	130	99	1591	16.818
1	15	22	PLEKHA7	JHU14037.P013H06	1792	1932	111	138	124	1681	14.468
1	15	23	TSPAN1	JHU01238.P013H10	2696	2885	113	134	102	2583	26.971
1	15	24	TSPAN1	JHU01238.P013H10	2708	2861	117	137	101	2591	26.97
1	15	25	ND	JHU01619.P017H02	2420	2374	114	159	244	2306	9.078
1	15	26	ND	JHU01619.P017H02	2445	2306	115	162	250	2330	8.576
1	15	27	WDR77	JHU01630.P017H06	3223	3368	119	171	282	3104	11.337
1	15	28	WDR77	JHU01630.P017H06	3534	3522	110	135	156	3424	21.712
1	15	29	EU794580.1_frag	JHU01631.P017H10	421	484	108	126	94	313	3.809
1	15	30	EU794580.1_frag	JHU01631.P017H10	421	486	109	130	100	312	3.56
1	15	31	CMTM2	JHU01941.P021H02	2071	2081	112	132	101	1959	19.297
1	15	32	CMTM2	JHU01941.P021H02	2144	2224	124	157	225	2020	9.187
1	15	33	SLC23A1	JHU02003.P021H06	2682	2697	114	145	220	2568	11.6
1	15	34	SLC23A1	JHU02003.P021H06	2955	2927	114	137	209	2841	13.349
1	15	35	METTL2A	JHU01979.P021H10	3489	3534	113	132	104	3376	32.712
1	15	36	METTL2A	JHU01979.P021H10	3424	3590	106	130	101	3318	34.257
1	15	37	TUBB4B	JHU02390.P025H02	4292	4035	106	129	99	4186	39.455
1	15	38	TUBB4B	JHU02390.P025H02	4241	4006	108	130	97	4133	39.959
1	15	39	PIN1	JHU02365.P025H06	10311	9361	110	134	105	10201	87.876
1	15	40	PIN1	JHU02365.P025H06	9412	8128	114	142	198	9298	40.333
1	15	41	ADIRF	JHU02313.P025H10	4463	4493	112	134	102	4351	42.735
1	15	42	ADIRF	JHU02313.P025H10	4808	4499	113	134	103	4695	42.379
1	15	43	TRIP13	JHU02782.P029H02	2008	2066	106	126	98	1902	19.796
1	15	44	TRIP13	JHU02782.P029H02	1926	1967	100	124	100	1826	18.43
1	15	45	ATRX	JHU02695.P029H06	2748	2584	106	130	100	2642	24.54
1	15	46	ATRX	JHU02695.P029H06	2764	2739	105	132	120	2659	21.725
1	15	47	IST1	JHU02737.P029H10	9950	11086	108	127	96	9842	114.156
1	15	48	IST1	JHU02737.P029H10	10339	11313	105	125	94	10234	119.021
1	15	49	CD83	JHU03091.P033H02	5200	5514	98	118	90	5102	59.956
1	15	50	CD83	JHU03091.P033H02	4669	5179	103	123	97	4566	52.124
1	15	51	HSPA13	JHU03153.P033H06	12191	10058	110	131	101	12081	98.287
1	15	52	HSPA13	JHU03153.P033H06	11719	9675	120	145	113	11599	84.336
1	15	53	SLC1A1	JHU03146.P033H10	1236	1442	122	153	141	1114	9.142
1	15	54	SLC1A1	JHU03146.P033H10	1196	1341	132	231	1013	1064	1.096
1	15	55	ANAPC15	JHU03470.P037H02	5293	4673	115	144	121	5178	37.43
1	15	56	ANAPC15	JHU03470.P037H02	5325	4693	115	147	123	5210	36.959
1	15	57	PPP1CA	JHU03529.P037H06	1162	1202	112	141	115	1050	9.226
1	15	58	PPP1CA	JHU03529.P037H06	1097	1196	104	129	199	993	5.362
1	15	59	FAM64A	JHU03495.P037H10	1573	1660	110	129	96	1463	15.948
1	15	60	FAM64A	JHU03495.P037H10	1582	1612	111	127	94	1471	15.798
1	15	61	Rabbit-anti-biotin	Control	314	334	106	130	116	208	1.759
1	15	62	Rabbit-anti-biotin	Control	325	355	108	139	247	217	0.874
1	16	1	RHOA	JHU00274.P003G02	1474	1430	123	139	103	1351	12.534
1	16	2	RHOA	JHU00274.P003G02	1734	1695	126	143	99	1608	15.677
1	16	3	MPP1	JHU00240.P003G06	1470	1555	122	145	236	1348	5.975
1	16	4	MPP1	JHU00240.P003G06	1470	1643	117	135	100	1353	15.08
1	16	5	GABRA5	JHU00222.P003G10	1003	1148	119	140	112	884	9
1	16	6	GABRA5	JHU00222.P003G10	1055	1140	114	136	106	941	9.472
1	16	7	FGF7	JHU00609.P007G02	2691	2866	110	131	102	2581	26.814
1	16	8	FGF7	JHU00609.P007G02	2745	2948	114	134	102	2631	27.588
1	16	9	SLC25A20	JHU00659.P007G06	3789	3955	112	132	99	3677	38.616
1	16	10	SLC25A20	JHU00659.P007G06	4067	4238	106	128	99	3961	41.515
1	16	11	EMCN	JHU00603.P007G10	14459	11978	113	132	98	14346	120.878
1	16	12	EMCN	JHU00603.P007G10	13782	11802	113	134	104	13669	112.192
1	16	13	STAG3L4	JHU01001.P011G02	1904	1982	119	147	181	1785	10.138
1	16	14	STAG3L4	JHU01001.P011G02	1851	1890	111	131	103	1740	17.078
1	16	15	NDUFB3	JHU01020.P011G06	936	947	106	127	98	830	8.367
1	16	16	NDUFB3	JHU01020.P011G06	940	935	109	135	184	831	4.348
1	16	17	RNF11	JHU01040.P011G10	1862	1771	107	125	93	1755	17.699
1	16	18	RNF11	JHU01040.P011G10	1930	1984	109	126	97	1821	19.155
1	16	19	IGF2BP2	JHU01384.P015G02	3436	5683	111	131	113	3325	49.133
1	16	20	IGF2BP2	JHU01384.P015G02	3684	6356	105	129	123	3579	50.626
1	16	21	TM9SF4	JHU01432.P015G06	1661	1798	107	131	123	1554	13.553
1	16	22	TM9SF4	JHU01432.P015G06	1591	1694	101	122	94	1490	16.723
1	16	23	FAM104A	JHU01366.P015G10	1869	1848	107	129	98	1762	17.541
1	16	24	FAM104A	JHU01366.P015G10	1904	1893	113	132	98	1791	17.969
1	16	25	ND	JHU01804.P019G02	231	262	111	145	158	120	0.741
1	16	26	ND	JHU01804.P019G02	235	281	113	171	268	122	0.41
1	16	27	KJ901002_frag	JHU01779.P019G06	485	601	107	128	102	378	4.637
1	16	28	KJ901002_frag	JHU01779.P019G06	556	601	108	128	96	448	4.927
1	16	29	RFX4	JHU01800.P019G10	160	186	107	125	95	53	0.642
1	16	30	RFX4	JHU01800.P019G10	182	208	104	124	102	78	0.824
1	16	31	NUDT22	JHU02170.P023G02	782	788	111	134	125	671	5.232
1	16	32	NUDT22	JHU02170.P023G02	855	819	112	141	128	743	5.297
1	16	33	PHYKPL	JHU02113.P023G06	3260	3347	129	167	163	3131	19.509
1	16	34	PHYKPL	JHU02113.P023G06	3054	3132	119	138	129	2935	23.209
1	16	35	ARPC1B	JHU02117.P023G10	30929	26534	114	139	116	30815	227.543
1	16	36	ARPC1B	JHU02117.P023G10	30389	26923	113	136	102	30276	262.618
1	16	37	SLC10A3	JHU02573.P027G02	2574	2659	113	134	102	2461	24.755
1	16	38	SLC10A3	JHU02573.P027G02	2644	2804	111	131	97	2533	27.557
1	16	39	AK074549.1_frag	JHU02572.P027G06	499	541	108	142	237	391	1.684
1	16	40	AK074549.1_frag	JHU02572.P027G06	632	708	103	125	100	529	5.83
1	16	41	NXT1	JHU02556.P027G10	3718	3672	114	132	97	3604	36.495
1	16	42	NXT1	JHU02556.P027G10	3552	3563	117	135	98	3435	34.98
1	16	43	ND	JHU02922.P031G02	1477	1411	110	131	101	1367	12.673
1	16	44	ND	JHU02922.P031G02	1478	1420	106	127	101	1372	12.802
1	16	45	NARG2	JHU02935.P031G06	186	227	111	129	92	75	1.065
1	16	46	NARG2	JHU02935.P031G06	198	225	105	124	92	93	1.098
1	16	47	RAB25	JHU02950.P031G10	1097	1090	105	126	98	992	9.837
1	16	48	RAB25	JHU02950.P031G10	1114	1222	103	121	91	1011	12.099
1	16	49	MTMR9	JHU03325.P035G02	6330	6545	105	122	89	6225	72.169
1	16	50	MTMR9	JHU03325.P035G02	6361	6268	104	122	91	6257	67.538
1	16	51	NR1I2	JHU03327.P035G06	667	725	104	132	124	563	4.782
1	16	52	NR1I2	JHU03327.P035G06	614	657	115	141	126	499	4.095
1	16	53	CLEC7A	JHU03283.P035G10	1925	1962	108	127	90	1817	20.389
1	16	54	CLEC7A	JHU03283.P035G10	1889	2013	107	131	113	1782	16.655
1	16	55	KJ901885	JHU03716.P039G02	4908	5012	114	143	124	4794	39.266
1	16	56	KJ901885	JHU03716.P039G02	4484	4716	126	157	129	4358	35.341
1	16	57	PEX7	JHU03717.P039G06	2235	2456	112	130	98	2123	23.735
1	16	58	PEX7	JHU03717.P039G06	2334	2337	107	128	95	2227	23.253
1	16	59	ZCCHC10	JHU03742.P039G10	368	442	107	127	93	261	3.387
1	16	60	ZCCHC10	JHU03742.P039G10	393	478	115	133	109	278	3.165
1	16	61	human IgG 6.25ng/ul	Control	107	128	113	134	111	-6	-0.054
1	16	62	human IgG 6.25ng/ul	Control	113	152	107	132	114	6	0.175
1	17	1	HKDC1_frag	JHU00138.P002H03	1763	1816	120	142	126	1643	13.286
1	17	2	HKDC1_frag	JHU00138.P002H03	1989	2077	122	143	120	1867	16.117
1	17	3	RIPK2	JHU00074.P002H07	9628	10078	122	148	239	9506	41.548
1	17	4	RIPK2	JHU00074.P002H07	8144	8302	114	143	254	8030	32.122
1	17	5	PPP2R5C	JHU00162.P002H11	239	286	112	134	108	127	1.407
1	17	6	PPP2R5C	JHU00162.P002H11	231	313	113	137	112	118	1.571
1	17	7	AMDHD2	JHU00485.P006H03	3249	3301	111	130	104	3138	30.49
1	17	8	AMDHD2	JHU00485.P006H03	3863	3741	106	126	101	3757	35.792
1	17	9	ZMAT4	JHU00572.P006H07	19393	21395	118	138	137	19275	155.161
1	17	10	ZMAT4	JHU00572.P006H07	18231	19897	112	129	93	18119	212.559
1	17	11	TMEM27	JHU00566.P006H11	209	244	109	132	96	100	1.167
1	17	12	TMEM27	JHU00566.P006H11	200	229	116	137	117	84	0.786
1	17	13	WDFY3_frag	JHU00954.P010H03	4570	4142	117	149	188	4453	21.239
1	17	14	WDFY3_frag	JHU00954.P010H03	4373	4085	114	139	171	4259	23.076
1	17	15	CFHR1	JHU00893.P010H07	1925	2153	114	136	117	1811	17.239
1	17	16	CFHR1	JHU00893.P010H07	2088	2206	112	130	106	1976	19.585
1	17	17	RNF2	JHU00940.P010H11	8005	8241	111	126	94	7894	86.33
1	17	18	RNF2	JHU00940.P010H11	7699	7805	106	127	96	7593	79.979
1	17	19	CANT1	JHU01276.P014H03	1342	1533	113	141	158	1229	8.81
1	17	20	CANT1	JHU01276.P014H03	1446	1515	110	138	132	1336	10.432
1	17	21	BLVRA	JHU01265.P014H07	5856	5621	109	128	93	5747	59.065
1	17	22	BLVRA	JHU01265.P014H07	5660	5505	110	130	96	5550	55.99
1	17	23	KIF2C	JHU01302.P014H11	1597	1611	110	130	102	1487	14.52
1	17	24	KIF2C	JHU01302.P014H11	1457	1433	111	130	123	1346	10.593
1	17	25	PPIL2	JHU01700.P018H03	6396	6744	108	128	120	6288	55.133
1	17	26	PPIL2	JHU01700.P018H03	5621	5710	108	131	108	5513	51.657
1	17	27	SPPL3	JHU01723.P018H07	640	717	104	127	97	536	6.082
1	17	28	SPPL3	JHU01723.P018H07	674	704	105	128	100	569	5.76
1	17	29	BEST3_frag	JHU01639.P018H11	5740	6104	112	131	100	5628	59.73
1	17	30	BEST3_frag	JHU01639.P018H11	6132	6349	111	134	126	6021	49.325
1	17	31	SSX3	JHU02098.P022H03	26864	29658	113	138	132	26751	223.636
1	17	32	SSX3	JHU02098.P022H03	22478	23558	122	159	163	22356	143.552
1	17	33	PDCD2L	JHU02076.P022H07	6488	5690	134	185	174	6354	31.638
1	17	34	PDCD2L	JHU02076.P022H07	6208	5575	135	187	260	6073	20.723
1	17	35	INTS10	JHU02057.P022H11	302	316	134	201	288	168	0.399
1	17	36	INTS10	JHU02057.P022H11	281	331	115	138	101	166	1.911
1	17	37	PRDX3	JHU02467.P026H03	27357	26081	124	168	168	27233	154.244
1	17	38	PRDX3	JHU02467.P026H03	25578	24622	116	161	162	25462	150.994
1	17	39	DIMT1	JHU02432.P026H07	2180	2135	120	169	260	2060	7.562
1	17	40	DIMT1	JHU02432.P026H07	2370	2270	107	135	229	2263	9.323
1	17	41	THAP4	JHU02482.P026H11	14796	12270	119	144	117	14677	103.641
1	17	42	THAP4	JHU02482.P026H11	14451	12537	121	146	116	14330	106.819
1	17	43	AJUBA	JHU02826.P030H03	874	939	113	138	109	761	7.349
1	17	44	AJUBA	JHU02826.P030H03	1023	1000	107	125	91	916	9.615
1	17	45	IGKC	JHU02823.P030H07	16727	16252	111	131	94	16616	171.5
1	17	46	IGKC	JHU02823.P030H07	15575	15227	106	131	100	15469	150.96
1	17	47	AKT1	JHU02787.P030H11	2314	2004	104	126	98	2210	19.163
1	17	48	AKT1	JHU02787.P030H11	2349	2012	103	120	87	2246	21.747
1	17	49	KCNIP2	JHU03218.P034H03	3930	4574	107	126	94	3823	47.319
1	17	50	KCNIP2	JHU03218.P034H03	3580	3311	107	127	97	3473	32.825
1	17	51	TM4SF19	JHU03255.P034H07	2056	2209	105	127	97	1951	21.464
1	17	52	TM4SF19	JHU03255.P034H07	1974	2125	105	128	115	1869	17.365
1	17	53	MRPL30	JHU03229.P034H11	7828	8616	114	132	99	7714	85.697
1	17	54	MRPL30	JHU03229.P034H11	7147	8256	112	134	124	7035	65.5
1	17	55	PHB2	JHU03612.P038H03	9628	10207	116	144	144	9512	69.882
1	17	56	PHB2	JHU03612.P038H03	8896	9591	121	141	121	8775	78.099
1	17	57	SF3B6	JHU03629.P038H07	2244	2349	108	133	120	2136	18.467
1	17	58	SF3B6	JHU03629.P038H07	2181	2175	103	123	91	2078	22.549
1	17	59	ND	JHU03563.P038H11	895	883	107	123	87	788	8.736
1	17	60	ND	JHU03563.P038H11	957	970	111	130	108	846	7.778
1	17	61	Biotin-BSA	Control	4204	3410	114	145	123	4090	26.545
1	17	62	Biotin-BSA	Control	4184	3359	115	144	121	4069	26.57
1	18	1	SFN	JHU00367.P004G03	5367	4800	121	142	113	5246	41.221
1	18	2	SFN	JHU00367.P004G03	5460	4839	119	142	124	5341	37.879
1	18	3	CBR1	JHU00305.P004G07	3708	3267	114	140	139	3594	22.496
1	18	4	CBR1	JHU00305.P004G07	3548	3133	111	138	143	3437	20.944
1	18	5	UROS	JHU00381.P004G11	206	240	107	132	143	99	0.755
1	18	6	UROS	JHU00381.P004G11	217	259	112	130	94	105	1.372
1	18	7	SPC25	JHU00747.P008G03	3664	3711	107	133	140	3557	25.557
1	18	8	SPC25	JHU00747.P008G03	3529	3761	111	134	142	3418	25.542
1	18	9	NTAN1	JHU00723.P008G07	6140	6080	111	133	132	6029	45.053
1	18	10	NTAN1	JHU00723.P008G07	5690	5840	111	129	94	5579	60.755
1	18	11	ZMYM3	JHU00766.P008G11	11690	10891	113	144	160	11577	67.169
1	18	12	ZMYM3	JHU00766.P008G11	12479	11342	114	150	171	12365	65.45
1	18	13	TSPYL4_frag	JHU01143.P012G03	5078	5324	112	146	167	4966	31.006
1	18	14	TSPYL4_frag	JHU01143.P012G03	4776	5083	113	133	100	4663	49.5
1	18	15	ND	JHU01062.P012G07	2983	2879	107	129	99	2876	27.778
1	18	16	ND	JHU01062.P012G07	3396	3310	108	130	110	3288	28.909
1	18	17	TTC33	JHU01144.P012G11	656	748	102	123	93	554	6.72
1	18	18	TTC33	JHU01144.P012G11	645	678	109	133	146	536	3.733
1	18	19	PARL	JHU01502.P016G03	4770	5262	109	136	149	4661	34.403
1	18	20	PARL	JHU01502.P016G03	4700	5217	114	135	108	4586	47.056
1	18	21	CDC16	JHU01461.P016G07	228	250	111	136	143	117	0.797
1	18	22	CDC16	JHU01461.P016G07	241	273	110	129	97	131	1.485
1	18	23	CNN3	JHU01463.P016G11	214	253	112	133	110	102	1.091
1	18	24	CNN3	JHU01463.P016G11	288	315	108	127	105	180	1.79
1	18	25	ND	JHU01907.P020G03	5729	6029	105	123	90	5624	65.622
1	18	26	ND	JHU01907.P020G03	5556	5585	108	129	97	5448	56.247
1	18	27	ND	JHU01883.P020G07	161	197	103	120	87	58	0.885
1	18	28	ND	JHU01883.P020G07	168	197	105	127	97	63	0.722
1	18	29	RNF25	JHU01895.P020G11	2557	2565	111	132	98	2446	24.827
1	18	30	RNF25	JHU01895.P020G11	2739	2768	112	136	116	2627	22.69
1	18	31	NLN	JHU02260.P024G03	6380	6983	112	135	108	6268	63.407
1	18	32	NLN	JHU02260.P024G03	6653	6974	117	141	114	6536	59.939
1	18	33	ND	JHU02256.P024G07	164	187	124	161	145	40	0.179
1	18	34	ND	JHU02256.P024G07	168	192	139	210	287	29	-0.063
1	18	35	ND	JHU02230.P024G11	1015	1124	120	159	167	895	5.778
1	18	36	ND	JHU02230.P024G11	1033	1044	116	147	130	917	6.9
1	18	37	ANKZF1	JHU02595.P028G03	1766	1820	121	155	149	1645	11.174
1	18	38	ANKZF1	JHU02595.P028G03	1602	1720	126	181	188	1476	8.186
1	18	39	TIMP1	JHU02676.P028G07	2075	2152	115	139	106	1960	18.991
1	18	40	TIMP1	JHU02676.P028G07	1972	2265	111	132	98	1861	21.765
1	18	41	DAP3	JHU02614.P028G11	7738	7541	120	152	161	7618	45.894
1	18	42	DAP3	JHU02614.P028G11	7527	7886	125	156	139	7402	55.612
1	18	43	BC033582.1_frag	JHU02977.P032G03	2631	2767	110	139	148	2521	17.757
1	18	44	BC033582.1_frag	JHU02977.P032G03	2363	2360	105	127	117	2258	19.085
1	18	45	RPL14	JHU03055.P032G07	1541	1702	108	130	118	1433	13.322
1	18	46	RPL14	JHU03055.P032G07	1888	1940	106	128	98	1782	18.49
1	18	47	CAPN3	JHU02030.P032G11	902	1011	101	121	90	801	9.889
1	18	48	CAPN3	JHU02030.P032G11	872	936	104	124	94	768	8.638
1	18	49	CD74	JHU03378.P036G03	197	229	107	129	95	90	1.053
1	18	50	CD74	JHU03378.P036G03	217	233	111	129	94	106	1.106
1	18	51	ND	JHU03423.P036G07	323	369	102	124	96	221	2.552
1	18	52	ND	JHU03423.P036G07	392	443	105	128	103	287	3.058
1	18	53	KJ905802	JHU03399.P036G11	242	290	109	131	101	133	1.574
1	18	54	KJ905802	JHU03399.P036G11	262	321	115	137	117	147	1.573
1	18	55	TCP10L	JHU03826.P040G03	7570	8370	117	134	101	7453	81.545
1	18	56	TCP10L	JHU03826.P040G03	7298	10054	117	141	126	7181	78.675
1	18	57	MSMB	JHU03801.P040G07	978	1078	111	133	113	867	8.363
1	18	58	MSMB	JHU03801.P040G07	956	1055	102	124	93	854	10.011
1	18	59	ZNF44	JHU03838.P040G11	628	708	107	126	89	521	6.539
1	18	60	ZNF44	JHU03838.P040G11	657	724	110	130	97	547	6.124
1	18	61	human IgG 25ng/ul	Control	124	142	114	146	137	10	-0.029
1	18	62	human IgG 25ng/ul	Control	114	132	121	154	144	-7	-0.153
1	19	1	RAB3D	JHU00258.P003H03	1097	1111	114	137	106	983	9.189
1	19	2	RAB3D	JHU00258.P003H03	1133	1158	116	141	112	1017	9.08
1	19	3	AGTR1	JHU00193.P003H07	1778	1999	116	145	120	1662	15.45
1	19	4	AGTR1	JHU00193.P003H07	1545	1780	102	128	139	1443	11.885
1	19	5	KCNV1	JHU00234.P003H11	553	664	107	136	246	446	2.146
1	19	6	KCNV1	JHU00234.P003H11	531	645	108	128	97	423	5.33
1	19	7	RPS8	JHU00653.P007H03	1848	2047	107	131	139	1741	13.784
1	19	8	RPS8	JHU00653.P007H03	1818	1822	105	128	139	1713	12.187
1	19	9	FBXL3	JHU00607.P007H07	2833	3026	109	129	93	2724	31.151
1	19	10	FBXL3	JHU00607.P007H07	2727	2959	110	129	93	2617	30.43
1	19	11	VPS50	JHU00588.P007H11	2437	2416	118	139	103	2319	22.107
1	19	12	VPS50	JHU00588.P007H11	2421	2281	122	156	168	2299	12.649
1	19	13	KIZ	JHU16162.P011H03	879	986	107	129	108	772	7.935
1	19	14	KIZ	JHU16162.P011H03	887	927	104	123	103	783	7.806
1	19	15	TWSG1	JHU01052.P011H07	2377	2515	108	125	92	2269	25.978
1	19	16	TWSG1	JHU01052.P011H07	2435	2453	108	127	93	2327	25.011
1	19	17	PRPF40A_frag	JHU01031.P011H11	1523	1711	105	128	99	1418	15.99
1	19	18	PRPF40A_frag	JHU01031.P011H11	1621	1742	104	129	138	1517	11.688
1	19	19	BRINP1	JHU01364.P015H03	4327	4604	103	126	95	4224	47.137
1	19	20	BRINP1	JHU01364.P015H03	4388	4524	110	138	147	4278	29.837
1	19	21	ND	JHU01414.P015H07	1762	1977	107	135	143	1655	12.881
1	19	22	ND	JHU01414.P015H07	1626	1666	107	129	95	1519	16.179
1	19	23	PGS1	JHU01410.P015H11	1769	1847	113	133	99	1656	17.313
1	19	24	PGS1	JHU01410.P015H11	1940	2104	111	133	109	1829	18.083
1	19	25	PHF19	JHU01793.P019H03	728	756	104	126	102	624	6.176
1	19	26	PHF19	JHU01793.P019H03	643	737	105	126	94	538	6.5
1	19	27	ND	JHU01753.P019H07	158	195	103	127	129	55	0.527
1	19	28	ND	JHU01753.P019H07	169	181	110	132	127	59	0.386
1	19	29	RSL24D1	JHU01744.P019H11	413	511	116	137	98	297	3.816
1	19	30	RSL24D1	JHU01744.P019H11	431	519	115	137	109	316	3.505
1	19	31	NABP2	JHU02172.P023H03	65535	49092	139	178	213	65396	229.643
1	19	32	NABP2	JHU02172.P023H03	65535	50174	137	170	204	65398	245.118
1	19	33	CAPRIN2_frag	JHU02122.P023H07	14074	12702	124	173	569	13950	22.019
1	19	34	CAPRIN2_frag	JHU02122.P023H07	13241	12008	116	161	552	13125	21.462
1	19	35	PMEL	JHU02187.P023H11	2746	2591	113	139	143	2633	17.147
1	19	36	PMEL	JHU02187.P023H11	2468	2359	112	131	94	2356	23.702
1	19	37	LGMN	JHU02545.P027H03	5211	5256	115	137	101	5096	50.683
1	19	38	LGMN	JHU02545.P027H03	5014	4986	113	135	102	4901	47.559
1	19	39	ANXA3	JHU02503.P027H07	65535	52064	128	150	118	65407	439.949
1	19	40	ANXA3	JHU02503.P027H07	65535	52313	123	153	154	65412	338.701
1	19	41	SERPINB6	JHU02570.P027H11	3467	3374	132	190	288	3335	11.056
1	19	42	SERPINB6	JHU02570.P027H11	3509	3595	123	193	269	3386	12.647
1	19	43	DCTN2	JHU02899.P031H03	5359	4939	122	181	240	5237	19.825
1	19	44	DCTN2	JHU02899.P031H03	5331	4793	111	134	120	5220	38.825
1	19	45	EBI3	JHU02905.P031H07	4557	4799	109	132	129	4448	36.178
1	19	46	EBI3	JHU02905.P031H07	4319	4596	103	125	123	4216	36.35
1	19	47	JAGN1	JHU02924.P031H11	4106	4478	104	123	87	4002	50.057
1	19	48	JAGN1	JHU02924.P031H11	4770	5070	103	122	90	4667	54.978
1	19	49	RP11-354P17.9_frag	JHU03315.P035H03	3044	3018	104	125	91	2940	31.791
1	19	50	RP11-354P17.9_frag	JHU03315.P035H03	3416	3560	106	128	100	3310	34.32
1	19	51	MIB1_frag	JHU03320.P035H07	1195	1336	103	126	105	1092	11.524
1	19	52	MIB1_frag	JHU03320.P035H07	1317	1413	97	121	95	1220	13.6
1	19	53	LDHAL6A	JHU03310.P035H11	2197	2337	107	125	92	2090	24.043
1	19	54	LDHAL6A	JHU03310.P035H11	1881	1963	116	133	96	1765	19.063
1	19	55	PSMA3	JHU03721.P039H03	37256	29663	126	181	209	37130	141.062
1	19	56	PSMA3	JHU03721.P039H03	36985	28743	117	162	165	36868	173.218
1	19	57	FAM218A	JHU03684.P039H07	558	604	114	154	157	444	2.866
1	19	58	FAM218A	JHU03684.P039H07	559	573	108	127	96	451	4.646
1	19	59	RPL11	JHU03724.P039H11	1226	1335	108	129	99	1118	12.182
1	19	60	RPL11	JHU03724.P039H11	1048	1138	108	131	97	940	10.381
1	19	61	BSA	Control	322	414	111	134	114	211	2.456
1	19	62	BSA	Control	312	375	110	131	114	202	2.14
1	20	1	AAK1	JHU00003.P001G03	8763	9727	114	132	98	8649	97.908
1	20	2	AAK1	JHU00003.P001G03	8623	9040	115	146	124	8508	71.726
1	20	3	MBIP	JHU00049.P001G07	1373	1453	112	142	119	1261	11.017
1	20	4	MBIP	JHU00049.P001G07	1376	1396	113	149	258	1263	4.833
1	20	5	MAPK3	JHU00045.P001G11	37374	34682	122	155	258	37252	133.826
1	20	6	MAPK3	JHU00045.P001G11	35752	34593	114	133	102	35638	337.843
1	20	7	PAK4	JHU00442.P005G03	9264	12853	110	127	94	9154	135.383
1	20	8	PAK4	JHU00442.P005G03	8840	10856	110	126	94	8730	114.149
1	20	9	ATP6V1E2	JHU00394.P005G07	1458	1463	113	130	95	1345	14.032
1	20	10	ATP6V1E2	JHU00394.P005G07	1716	1777	114	131	97	1602	16.969
1	20	11	AKTIP	JHU00387.P005G11	4362	4517	108	132	110	4254	39.864
1	20	12	AKTIP	JHU00387.P005G11	4185	4434	111	130	103	4074	41.786
1	20	13	N6AMT1	JHU00823.P009G03	301	340	110	131	109	191	1.917
1	20	14	N6AMT1	JHU00823.P009G03	302	366	108	131	128	194	1.836
1	20	15	PPP2R5A	JHU05737.P009G07	443	546	106	128	115	337	3.635
1	20	16	PPP2R5A	JHU05737.P009G07	566	653	109	126	92	457	5.728
1	20	17	NDUFA4L2	JHU00825.P009G11	2014	2382	105	127	96	1909	23.49
1	20	18	NDUFA4L2	JHU00825.P009G11	2201	2375	111	128	99	2090	22.697
1	20	19	FRS3	JHU01178.P013G03	2727	2874	104	125	95	2623	28.937
1	20	20	FRS3	JHU01178.P013G03	2455	2545	105	126	99	2350	24.434
1	20	21	TMED3	JHU01235.P013G07	3406	2951	117	134	102	3289	27.618
1	20	22	TMED3	JHU01235.P013G07	3447	2944	111	129	93	3336	30.269
1	20	23	CSRP2BP	JHU01167.P013G11	2506	2455	110	128	93	2396	25.022
1	20	24	CSRP2BP	JHU01167.P013G11	2632	2697	113	138	144	2519	17.771
1	20	25	FXYD5	JHU01290.P017G03	12092	11011	116	147	150	11976	72.427
1	20	26	FXYD5	JHU01290.P017G03	11739	11241	112	137	109	11627	101.872
1	20	27	NECAP2	JHU01601.P017G07	33175	31092	119	150	169	33056	183.089
1	20	28	NECAP2	JHU01601.P017G07	32898	31189	121	356	2955	32777	10.434
1	20	29	AIM2	JHU01541.P017G11	3460	3674	123	358	2974	3337	1.115
1	20	30	AIM2	JHU01541.P017G11	3563	3805	123	147	116	3440	31.534
1	20	31	RAB39A	JHU01995.P021G03	6160	6300	128	158	138	6032	44.507
1	20	32	RAB39A	JHU01995.P021G03	7046	6777	140	184	226	6906	29.173
1	20	33	LRRIQ1	JHU01977.P021G07	614	697	107	127	108	507	5.278
1	20	34	LRRIQ1	JHU01977.P021G07	700	745	115	158	552	585	1.063
1	20	35	CPA1	JHU01943.P021G11	6725	6191	116	138	128	6609	47.289
1	20	36	CPA1	JHU01943.P021G11	5968	5844	118	143	138	5850	41.312
1	20	37	ELP3	JHU02338.P025G03	5190	5263	110	133	108	5080	47.5
1	20	38	ELP3	JHU02338.P025G03	5012	5204	113	137	107	4899	47.355
1	20	39	RPRM	JHU02374.P025G07	1627	1670	132	170	158	1495	9.494
1	20	40	RPRM	JHU02374.P025G07	1528	1551	132	163	141	1396	9.844
1	20	41	PSMD3	JHU02368.P025G11	3932	4062	123	176	271	3809	14.339
1	20	42	PSMD3	JHU02368.P025G11	3441	3509	133	227	349	3308	9.404
1	20	43	PDHA1	JHU02755.P029G03	13634	13379	119	156	361	13515	36.629
1	20	44	PDHA1	JHU02755.P029G03	12701	12786	119	142	114	12582	110.912
1	20	45	PHTF1	JHU02757.P029G07	1405	1390	108	133	106	1297	11.858
1	20	46	PHTF1	JHU02757.P029G07	1348	1440	104	127	128	1244	10.258
1	20	47	KDSR	JHU02727.P029G11	1411	1449	108	181	947	1303	1.339
1	20	48	KDSR	JHU02727.P029G11	1280	1323	106	174	928	1174	1.238
1	20	49	SPAG6	JHU03148.P033G03	873	941	103	123	90	770	9.089
1	20	50	SPAG6	JHU03148.P033G03	966	971	112	132	107	854	7.841
1	20	51	USP24	JHU03164.P033G07	6293	6251	114	136	109	6179	56.101
1	20	52	USP24	JHU03164.P033G07	5890	5776	107	127	98	5783	57.643
1	20	53	ZNF586	JHU03168.P033G11	419	461	107	128	102	312	3.265
1	20	54	ZNF586	JHU03168.P033G11	376	447	117	140	117	259	2.624
1	20	55	LOC79160	JHU03515.P037G03	2896	2933	120	178	225	2776	12.244
1	20	56	LOC79160	JHU03515.P037G03	2895	3036	120	193	234	2775	12.15
1	20	57	THEM6	JHU03480.P037G07	8386	9611	104	124	97	8282	97.804
1	20	58	THEM6	JHU03480.P037G07	7789	8729	104	127	103	7685	83.515
1	20	59	UBA5	JHU03542.P037G11	4852	4225	111	135	106	4741	38.585
1	20	60	UBA5	JHU03542.P037G11	4827	4162	117	139	104	4710	38.683
1	20	61	human IgG 100ng/ul	Control	121	138	114	135	101	7	0.03
1	20	62	human IgG 100ng/ul	Control	124	142	110	131	100	14	0.11
1	21	1	RIPK2	JHU00074.P004H03	1612	1653	108	128	97	1504	15.722
1	21	2	RIPK2	JHU00074.P004H03	1937	1866	106	126	94	1831	18.511
1	21	3	IFIT3	JHU00323.P004H07	4191	3906	111	137	113	4080	33.354
1	21	4	IFIT3	JHU00323.P004H07	4409	3993	119	156	153	4290	25.078
1	21	5	NFKBIA	JHU00339.P004H11	3578	3340	125	159	140	3453	22.721
1	21	6	NFKBIA	JHU00339.P004H11	3707	3550	119	146	129	3588	26.388
1	21	7	ATP6V0A2	JHU00681.P008H03	3390	3467	112	138	119	3278	27.975
1	21	8	ATP6V0A2	JHU00681.P008H03	3316	3412	110	127	90	3206	36.5
1	21	9	RELT	JHU00760.P008H07	418	466	111	131	97	307	3.454
1	21	10	RELT	JHU00760.P008H07	417	503	113	134	100	304	3.69
1	21	11	NEIL2	JHU00720.P008H11	9371	8396	111	133	97	9260	85.186
1	21	12	NEIL2	JHU00720.P008H11	8886	8313	108	135	115	8778	71.113
1	21	13	SCAMP3	JHU01123.P012H03	1412	1437	105	130	105	1307	12.448
1	21	14	SCAMP3	JHU01123.P012H03	1391	1431	103	127	120	1288	10.867
1	21	15	LYRM1	JHU01099.P012H07	1730	1798	110	130	93	1620	17.935
1	21	16	LYRM1	JHU01099.P012H07	1770	1868	105	126	92	1665	18.935
1	21	17	NXT2	JHU01107.P012H11	4998	5015	102	125	95	4896	51.474
1	21	18	NXT2	JHU01107.P012H11	5443	5504	106	129	98	5337	54.847
1	21	19	ND	JHU01451.P016H03	1549	1695	117	136	99	1432	15.747
1	21	20	ND	JHU01451.P016H03	1345	1522	113	130	96	1232	14.5
1	21	21	ND	JHU01445.P016H07	2688	2366	120	134	98	2568	22.776
1	21	22	ND	JHU01445.P016H07	2721	2467	113	130	96	2608	24.344
1	21	23	ERH	JHU01474.P016H11	233	278	107	128	95	126	1.579
1	21	24	ERH	JHU01474.P016H11	267	328	114	139	142	153	1.331
1	21	25	NCLN	JHU01880.P020H03	1844	1848	111	137	104	1733	16.452
1	21	26	NCLN	JHU01880.P020H03	1795	1892	123	149	118	1672	14.771
1	21	27	SLC35A1	JHU01902.P020H07	2751	2863	118	151	291	2633	9.32
1	21	28	SLC35A1	JHU01902.P020H07	2666	2703	130	384	3041	2536	0.763
1	21	29	PARD6A	JHU01886.P020H11	5822	5546	117	140	109	5705	49.596
1	21	30	PARD6A	JHU01886.P020H11	5031	5192	112	134	101	4919	50.079
1	21	31	MRPS12	JHU02257.P024H03	1047	1072	111	138	165	936	5.661
1	21	32	MRPS12	JHU02257.P024H03	1061	1118	113	132	93	948	10.602
1	21	33	SUMO3	JHU02288.P024H07	2374	2125	111	135	120	2263	16.583
1	21	34	SUMO3	JHU02288.P024H07	2484	2236	109	132	122	2375	17.246
1	21	35	PSMD13	JHU02273.P024H11	1453	1340	116	134	100	1337	12.06
1	21	36	PSMD13	JHU02273.P024H11	1530	1379	121	140	111	1409	11.162
1	21	37	SPPL2B_frag	JHU02674.P028H03	1650	1801	108	128	102	1542	16.402
1	21	38	SPPL2B_frag	JHU02674.P028H03	1542	1685	113	143	141	1429	10.936
1	21	39	BCL7B	JHU02596.P028H07	16010	13279	131	171	160	15879	81.925
1	21	40	BCL7B	JHU02596.P028H07	13787	11692	131	165	137	13656	84.139
1	21	41	UQCR11	JHU02684.P028H11	6201	6552	118	147	124	6083	51.653
1	21	42	UQCR11	JHU02684.P028H11	5859	6156	115	134	95	5744	63.389
1	21	43	ERP27	JHU03011.P032H03	4416	4006	115	150	344	4301	11.209
1	21	44	ERP27	JHU03011.P032H03	4418	3848	119	156	347	4299	10.64
1	21	45	LYG1	JHU03027.P032H07	3969	4207	112	134	102	3857	39.931
1	21	46	LYG1	JHU03027.P032H07	3747	3821	103	126	109	3644	33.899
1	21	47	BLOC1S6	JHU03045.P032H11	2821	2753	106	135	168	2715	15.583
1	21	48	BLOC1S6	JHU03045.P032H11	2926	2793	106	181	933	2820	2.8
1	21	49	PNMAL1_frag	JHU03389.P036H03	294	363	101	122	92	193	2.62
1	21	50	PNMAL1_frag	JHU03389.P036H03	303	347	108	128	95	195	2.305
1	21	51	DTWD1	JHU03385.P036H07	320	353	114	140	155	206	1.374
1	21	52	DTWD1	JHU03385.P036H07	321	368	113	141	162	208	1.401
1	21	53	UTP4	JHU03382.P036H11	395	425	108	128	100	287	2.97
1	21	54	UTP4	JHU03382.P036H11	343	401	111	131	100	232	2.7
1	21	55	PLA2G4D	JHU03808.P040H03	5387	5657	111	135	134	5276	41.209
1	21	56	PLA2G4D	JHU03808.P040H03	5078	5257	110	133	129	4968	39.721
1	21	57	C3orf64	JHU03767.P040H07	365	399	113	137	143	252	1.832
1	21	58	C3orf64	JHU03767.P040H07	378	458	107	134	113	271	2.867
1	21	59	ZMYM6NB	JHU03837.P040H11	243	291	107	133	108	136	1.463
1	21	60	ZMYM6NB	JHU03837.P040H11	271	340	111	136	108	160	1.889
1	21	61	Anti-human IgA	Control	132	154	106	128	98	26	0.265
1	21	62	Anti-human IgA	Control	117	156	108	138	202	9	0.089
1	22	1	GRK6	JHU00136.P002G03	1279	1453	107	125	113	1172	11.752
1	22	2	GRK6	JHU00136.P002G03	1366	1473	103	125	116	1263	11.621
1	22	3	SYF2	JHU01332.P002G07	199	248	111	134	107	88	1.065
1	22	4	SYF2	JHU01332.P002G07	204	293	121	156	133	83	1.03
1	22	5	PPP1R14A	JHU00157.P002G11	19617	20484	114	133	97	19503	209.804
1	22	6	PPP1R14A	JHU00157.P002G11	15757	17124	115	145	129	15642	131.62
1	22	7	ND	JHU00488.P006G03	362	442	110	132	100	252	3.1
1	22	8	ND	JHU00488.P006G03	338	454	110	132	97	228	3.32
1	22	9	FIBIN	JHU00530.P006G07	755	903	115	143	119	640	6.387
1	22	10	FIBIN	JHU00530.P006G07	736	829	113	130	93	623	7.516
1	22	11	GINM1	JHU00493.P006G11	239	296	111	136	301	128	0.532
1	22	12	GINM1	JHU00493.P006G11	236	298	108	135	137	128	1.19
1	22	13	CTC1	JHU00880.P010G03	2724	2823	103	126	131	2621	20.588
1	22	14	CTC1	JHU00880.P010G03	2681	2934	102	125	98	2579	28.663
1	22	15	IGHG1	JHU00912.P010G07	18982	22198	113	132	95	18869	232.274
1	22	16	IGHG1	JHU00912.P010G07	20356	22060	114	133	97	20242	226.052
1	22	17	SCG3	JHU00944.P010G11	6182	5461	108	134	118	6074	45.144
1	22	18	SCG3	JHU00944.P010G11	6042	5696	110	130	107	5932	52.019
1	22	19	USP48_frag	JHU01342.P014G03	720	811	116	133	96	604	7.063
1	22	20	USP48_frag	JHU01342.P014G03	804	825	115	131	95	689	7.305
1	22	21	CD58	JHU01279.P014G07	1037	1161	107	129	97	930	10.639
1	22	22	CD58	JHU01279.P014G07	1023	1139	114	134	101	909	9.95
1	22	23	EXO1	JHU01287.P014G11	2158	2210	112	133	110	2046	18.882
1	22	24	EXO1	JHU01287.P014G11	2120	2118	107	131	111	2013	17.901
1	22	25	NIFK	JHU01689.P018G03	542	591	107	128	95	435	4.874
1	22	26	NIFK	JHU01689.P018G03	507	561	106	128	98	401	4.418
1	22	27	CDCA7	JHU01654.P018G07	384	478	112	133	105	272	3.286
1	22	28	CDCA7	JHU01654.P018G07	370	468	118	153	300	252	1.05
1	22	29	ND	JHU01720.P018G11	10749	10194	122	148	110	10627	91.327
1	22	30	ND	JHU01720.P018G11	10308	9838	121	149	169	10187	57.331
1	22	31	HNRNPC	JHU02055.P022G03	25033	24936	129	159	178	24904	139.197
1	22	32	HNRNPC	JHU02055.P022G03	23942	23481	122	140	100	23820	233.41
1	22	33	CD70	JHU14631.P022G07	2612	2690	119	139	102	2493	25.01
1	22	34	CD70	JHU14631.P022G07	2966	3320	112	132	112	2854	28.464
1	22	35	RUVBL1	JHU02091.P022G11	212	252	111	129	96	101	1.281
1	22	36	RUVBL1	JHU02091.P022G11	241	278	114	131	97	127	1.515
1	22	37	ND	JHU02455.P026G03	188	225	112	134	104	76	0.875
1	22	38	ND	JHU02455.P026G03	211	235	106	129	104	105	1.019
1	22	39	ZSCAN32	JHU02494.P026G07	3861	3808	107	137	116	3754	31.647
1	22	40	ZSCAN32	JHU02494.P026G07	3746	3526	120	152	129	3626	26.155
1	22	41	ND	JHU02490.P026G11	427	511	121	148	136	306	2.669
1	22	42	ND	JHU02490.P026G11	496	543	124	150	131	372	3
1	22	43	TOR3A	JHU02862.P030G03	3204	3266	114	140	111	3090	28.162
1	22	44	TOR3A	JHU02862.P030G03	3103	3288	115	137	101	2988	31.198
1	22	45	LDB2	JHU02828.P030G07	4801	5051	112	130	96	4689	51.26
1	22	46	LDB2	JHU02828.P030G07	4605	4681	108	133	115	4497	39.548
1	22	47	SEC11A	JHU02851.P030G11	4020	4434	112	133	97	3908	44.34
1	22	48	SEC11A	JHU02851.P030G11	3982	4344	107	128	96	3875	43.917
1	22	49	DDX39A	JHU03196.P034G03	328	388	107	128	107	221	2.43
1	22	50	DDX39A	JHU03196.P034G03	368	429	108	126	91	260	3.33
1	22	51	CDC42SE1	JHU03185.P034G07	591	655	108	131	110	483	4.764
1	22	52	CDC42SE1	JHU03185.P034G07	587	640	107	135	155	480	3.258
1	22	53	C8orf22	JHU03182.P034G11	904	1000	108	129	108	796	8.065
1	22	54	C8orf22	JHU03182.P034G11	806	876	105	124	97	701	7.753
1	22	55	BC013069.1_frag	JHU03565.P038G03	2066	2230	107	127	102	1959	20.618
1	22	56	BC013069.1_frag	JHU03565.P038G03	2172	2136	112	130	97	2060	20.68
1	22	57	KJ902259	JHU03622.P038G07	12137	12870	113	136	144	12024	88.431
1	22	58	KJ902259	JHU03622.P038G07	10628	12037	117	141	146	10511	81.479
1	22	59	KJ906227	JHU03573.P038G11	8094	6929	115	132	95	7979	71.547
1	22	60	KJ906227	JHU03573.P038G11	7672	6649	107	129	99	7565	65.859
1	22	61	Human IgM	Control	106	126	112	134	104	-6	-0.077
1	22	62	Human IgM	Control	107	136	107	136	198	0	0
1	23	1	PRMT2	JHU00072.P001H04	4857	4216	113	133	115	4744	35.504
1	23	2	PRMT2	JHU00072.P001H04	5199	4461	111	137	141	5088	30.667
1	23	3	SYK	JHU00084.P001H08	3535	3749	108	135	140	3427	25.814
1	23	4	SYK	JHU00084.P001H08	3418	3494	108	132	134	3310	25.09
1	23	5	ND	JHU00027.P001H12	206	241	106	125	90	100	1.289
1	23	6	ND	JHU00027.P001H12	199	234	112	132	97	87	1.052
1	23	7	RPLP1	JHU00457.P005H04	5686	5279	115	132	95	5571	54.179
1	23	8	RPLP1	JHU00457.P005H04	6157	5591	114	139	113	6043	48.248
1	23	9	GLOD4	JHU00421.P005H08	3682	3249	120	147	120	3562	25.85
1	23	10	GLOD4	JHU00421.P005H08	3621	3094	114	144	304	3507	9.704
1	23	11	ND	JHU00440.P005H12	218	282	112	141	298	106	0.473
1	23	12	ND	JHU00440.P005H12	257	323	103	127	134	154	1.463
1	23	13	RMND5A	JHU00839.P009H04	235	294	107	129	97	128	1.701
1	23	14	RMND5A	JHU00839.P009H04	311	354	103	124	94	208	2.447
1	23	15	CPLX3	JHU00793.P009H08	3950	4101	117	137	100	3833	39.64
1	23	16	CPLX3	JHU00793.P009H08	3621	3618	117	142	112	3504	31.036
1	23	17	DAZAP1	JHU00796.P009H12	2298	4355	116	160	202	2182	20.767
1	23	18	DAZAP1	JHU00796.P009H12	2130	2366	109	133	117	2021	19.085
1	23	19	VPS45	JHU01244.P013H04	2933	3084	112	147	345	2821	8.513
1	23	20	VPS45	JHU01244.P013H04	2887	2990	111	131	96	2776	29.781
1	23	21	SUB1	JHU01230.P013H08	1786	1758	107	129	95	1679	17.147
1	23	22	SUB1	JHU01230.P013H08	1682	1700	106	128	95	1576	16.547
1	23	23	SLC38A1	JHU01225.P013H12	1058	1148	111	127	89	947	11.472
1	23	24	SLC38A1	JHU01225.P013H12	1101	1098	111	134	111	990	8.685
1	23	25	DEDD	JHU01569.P017H04	865	990	111	129	93	754	9.258
1	23	26	DEDD	JHU01569.P017H04	944	957	108	127	103	836	8.058
1	23	27	RNF111_frag	JHU01610.P017H08	2189	2338	115	137	109	2074	20.193
1	23	28	RNF111_frag	JHU01610.P017H08	2462	2525	116	142	114	2346	20.904
1	23	29	ND	JHU01599.P017H12	65535	48141	128	157	127	65407	377.827
1	23	30	ND	JHU01599.P017H12	65535	49349	136	162	123	65399	399.894
1	23	31	XM_008974131.2_frag	JHU02004.P021H04	2619	2769	124	149	114	2495	22.982
1	23	32	XM_008974131.2_frag	JHU02004.P021H04	2690	2706	124	146	109	2566	23.486
1	23	33	CRYAB	JHU01945.P021H08	22690	19547	113	139	109	22577	178.055
1	23	34	CRYAB	JHU01945.P021H08	22987	20109	114	134	100	22873	199.75
1	23	35	ND	JHU01930.P021H12	4612	4556	111	131	100	4501	44.25
1	23	36	ND	JHU01930.P021H12	4715	4491	113	135	101	4602	43.129
1	23	37	GPAA1	JHU02342.P025H04	2038	2213	107	129	93	1931	22.409
1	23	38	GPAA1	JHU02342.P025H04	1818	1972	104	126	96	1714	19.229
1	23	39	ALS2	JHU16061.P025H08	12205	12770	111	130	97	12094	130.309
1	23	40	ALS2	JHU16061.P025H08	13303	13834	112	132	110	13191	124.564
1	23	41	NUDT2	JHU02362.P025H12	7381	6826	119	145	129	7262	51.791
1	23	42	NUDT2	JHU02362.P025H12	8322	7754	131	158	138	8191	55.043
1	23	43	HNRNPK	JHU02733.P029H04	26076	25748	121	148	114	25955	224.561
1	23	44	HNRNPK	JHU02733.P029H04	24419	24115	112	133	99	24307	242.242
1	23	45	KXD1	JHU02703.P029H08	4638	4981	108	127	94	4530	51.638
1	23	46	KXD1	JHU02703.P029H08	4426	3732	113	131	93	4313	38.72
1	23	47	ENY2	JHU02723.P029H12	554	611	115	141	151	439	3.113
1	23	48	ENY2	JHU02723.P029H12	655	712	111	137	204	544	2.819
1	23	49	CCDC54	JHU03089.P033H04	1911	1954	110	139	201	1801	9.03
1	23	50	CCDC54	JHU03089.P033H04	1884	1888	107	130	108	1777	16.278
1	23	51	TMX1	JHU03163.P033H08	4079	3956	112	135	138	3967	27.688
1	23	52	TMX1	JHU03163.P033H08	4062	3851	111	139	145	3951	25.6
1	23	53	TCEB2	JHU03155.P033H12	241	260	114	139	117	127	1.034
1	23	54	TCEB2	JHU03155.P033H12	236	276	108	128	98	128	1.51
1	23	55	LAMA4	JHU03507.P037H04	593	679	110	129	100	483	5.5
1	23	56	LAMA4	JHU03507.P037H04	654	716	107	127	101	547	5.832
1	23	57	USP10	JHU03544.P037H08	1595	1466	106	127	103	1489	13
1	23	58	USP10	JHU03544.P037H08	1456	1374	116	135	108	1340	11.472
1	23	59	AGT	JHU03461.P037H12	4122	3959	118	134	96	4004	39.844
1	23	60	AGT	JHU03461.P037H12	4275	4234	118	136	98	4157	41.816
1	23	61	Mouse IgM	Control	108	127	110	135	140	-2	-0.057
1	23	62	Mouse IgM	Control	119	134	113	130	97	6	0.041
1	24	1	RAB8B	JHU00261.P003G04	1580	1776	107	129	104	1473	15.837
1	24	2	RAB8B	JHU00261.P003G04	1859	2116	111	138	127	1748	15.575
1	24	3	GPR183	JHU00213.P003G08	2539	2789	106	138	233	2433	11.378
1	24	4	GPR183	JHU00213.P003G08	2400	2662	103	128	135	2297	18.77
1	24	5	NCK2	JHU00243.P003G12	881	974	109	126	91	772	9.319
1	24	6	NCK2	JHU00243.P003G12	837	981	108	126	90	729	9.5
1	24	7	ND	JHU00661.P007G04	2847	2904	117	136	100	2730	27.68
1	24	8	ND	JHU00661.P007G04	2551	2823	115	138	112	2436	23.973
1	24	9	CYBB	JHU00597.P007G08	4284	4722	108	136	110	4176	41.691
1	24	10	CYBB	JHU00597.P007G08	4260	4851	115	145	297	4145	15.845
1	24	11	HAVCR2	JHU00615.P007G12	2238	2293	120	144	119	2118	18.059
1	24	12	HAVCR2	JHU00615.P007G12	2357	2430	118	147	127	2239	17.976
1	24	13	RALBP1	JHU01036.P011G04	1259	1418	127	158	139	1132	9.065
1	24	14	RALBP1	JHU01036.P011G04	1332	1483	114	135	98	1218	13.755
1	24	15	SSBP2	JHU01049.P011G08	65535	53526	126	165	151	65409	353.384
1	24	16	SSBP2	JHU01049.P011G08	65535	53045	132	198	636	65403	83.093
1	24	17	MAGEA4	JHU01014.P011G12	3768	3314	122	177	622	3646	5.043
1	24	18	MAGEA4	JHU01014.P011G12	3740	3331	107	133	122	3633	26.213
1	24	19	FNTB	JHU01368.P015G04	5727	5847	115	150	343	5612	16.609
1	24	20	FNTB	JHU01368.P015G04	5675	5479	116	149	338	5559	15.769
1	24	21	SNAP25	JHU01227.P015G08	4547	4188	115	136	101	4432	40.119
1	24	22	SNAP25	JHU01227.P015G08	4642	4116	109	129	95	4533	41.968
1	24	23	SFT2D1	JHU01421.P015G12	732	969	108	125	90	624	9.378
1	24	24	SFT2D1	JHU01421.P015G12	773	853	111	128	91	662	7.967
1	24	25	GMCL1P1	JHU01768.P019G04	735	861	108	130	101	627	7.238
1	24	26	GMCL1P1	JHU01768.P019G04	821	929	109	131	105	712	7.6
1	24	27	ND	JHU01781.P019G08	967	998	117	137	98	850	8.786
1	24	28	ND	JHU01781.P019G08	979	945	124	148	139	855	5.734
1	24	29	NDFIP2	JHU01790.P019G12	1341	1411	123	151	146	1218	8.63
1	24	30	NDFIP2	JHU01790.P019G12	1378	1527	123	152	128	1255	10.742
1	24	31	HLA-DPB1	JHU02150.P023G04	8556	9024	116	137	103	8440	86.282
1	24	32	HLA-DPB1	JHU02150.P023G04	9154	9325	116	138	108	9038	85.065
1	24	33	NFYB	JHU02168.P023G08	1156	1215	114	137	107	1042	10.075
1	24	34	NFYB	JHU02168.P023G08	1143	1233	113	134	99	1030	11.101
1	24	35	SMPD2	JHU02189.P023G12	1219	1266	113	128	95	1106	11.979
1	24	36	SMPD2	JHU02189.P023G12	1228	1161	112	130	97	1116	10.629
1	24	37	CALCOCO1	JHU02514.P027G04	5304	4549	112	132	97	5192	45.536
1	24	38	CALCOCO1	JHU02514.P027G04	5144	4472	108	130	101	5036	42.99
1	24	39	DNAJB1	JHU02523.P027G08	157	173	116	139	110	41	0.309
1	24	40	DNAJB1	JHU02523.P027G08	158	186	115	137	114	43	0.43
1	24	41	ADI1	JHU02498.P027G12	6804	6281	113	136	103	6691	59.66
1	24	42	ADI1	JHU02498.P027G12	6965	6156	119	148	117	6846	51.35
1	24	43	FAM50A	JHU02909.P031G04	4102	4426	112	137	158	3990	27.146
1	24	44	FAM50A	JHU02909.P031G04	4122	4346	108	130	114	4014	36.982
1	24	45	PTP4A1	JHU02949.P031G08	10018	9836	129	182	220	9889	43.882
1	24	46	PTP4A1	JHU02949.P031G08	8334	8704	121	148	122	8213	70.131
1	24	47	STMN1	JHU02959.P031G12	181	248	109	137	149	72	0.745
1	24	48	STMN1	JHU02959.P031G12	209	231	111	142	229	98	0.389
1	24	49	PQLC3	JHU03334.P035G04	2911	2974	113	134	109	2798	26.055
1	24	50	PQLC3	JHU03334.P035G04	2803	2910	106	128	98	2697	28.388
1	24	51	SCGB3A2	JHU03341.P035G08	2243	2330	114	137	107	2129	20.495
1	24	52	SCGB3A2	JHU03341.P035G08	2174	2196	116	138	130	2058	15.831
1	24	53	WAPAL	JHU03355.P035G12	819	989	112	130	99	707	8.677
1	24	54	WAPAL	JHU03355.P035G12	805	954	111	131	95	694	8.663
1	24	55	KJ901593	JHU03709.P039G04	921	988	112	129	91	809	9.44
1	24	56	KJ901593	JHU03709.P039G04	899	954	105	127	97	794	8.526
1	24	57	TNNI2	JHU03735.P039G08	998	1031	104	128	143	894	6.315
1	24	58	TNNI2	JHU03735.P039G08	766	801	108	133	151	658	4.424
1	24	59	GCG	JHU03687.P039G12	1732	1770	106	125	89	1626	18.483
1	24	60	GCG	JHU03687.P039G12	1488	1604	113	130	91	1375	16.198
1	24	61	Buffer	Control	116	156	115	141	151	1	0.099
1	24	62	Buffer	Control	137	209	112	140	167	25	0.413
1	25	1	ARL8B	JHU00201.P003H04	2706	2814	106	125	102	2600	26.363
1	25	2	ARL8B	JHU00201.P003H04	2890	3001	105	125	107	2785	26.879
1	25	3	EDNRB	JHU00217.P003H08	1117	1118	111	145	243	1006	4.004
1	25	4	EDNRB	JHU00217.P003H08	1003	979	111	144	248	892	3.367
1	25	5	RCVRN	JHU00272.P003H12	328	374	109	129	98	219	2.5
1	25	6	RCVRN	JHU00272.P003H12	319	360	112	129	95	207	2.432
1	25	7	RPS6	JHU00651.P007H04	768	810	115	136	101	653	6.673
1	25	8	RPS6	JHU00651.P007H04	753	826	108	130	107	645	6.505
1	25	9	PRUNE2	JHU00637.P007H08	4066	3957	115	138	106	3951	36.028
1	25	10	PRUNE2	JHU00637.P007H08	3636	3776	115	138	104	3521	34.981
1	25	11	LTBR	JHU00625.P007H12	2659	2545	116	143	116	2543	20.707
1	25	12	LTBR	JHU00625.P007H12	2850	2845	145	182	162	2705	16.438
1	25	13	CHCHD3	JHU00985.P011H04	2505	2948	127	157	147	2378	18.986
1	25	14	CHCHD3	JHU00985.P011H04	2843	3498	112	136	106	2731	31.717
1	25	15	SEPT10	JHU00961.P011H08	2317	2468	107	143	164	2210	14.177
1	25	16	SEPT10	JHU00961.P011H08	1916	2204	120	178	619	1796	3.273
1	25	17	ROPN1B	JHU01041.P011H12	1129	1242	111	130	96	1018	11.583
1	25	18	ROPN1B	JHU01041.P011H12	1254	1287	111	139	125	1143	9.184
1	25	19	GDPD5	JHU01374.P015H04	8819	8134	114	139	107	8705	74.72
1	25	20	GDPD5	JHU01374.P015H04	9645	9109	120	141	104	9525	86.231
1	25	21	ZNF394	JHU01440.P015H08	1563	1603	115	137	106	1448	13.83
1	25	22	ZNF394	JHU01440.P015H08	1423	1551	111	134	102	1312	13.892
1	25	23	STX10	JHU01427.P015H12	3375	3294	116	139	116	3259	27.198
1	25	24	STX10	JHU01427.P015H12	3629	3485	110	133	104	3519	32.231
1	25	25	ND	JHU01771.P019H04	260	280	106	130	105	154	1.429
1	25	26	ND	JHU01771.P019H04	320	359	109	129	93	211	2.473
1	25	27	ND	JHU01757.P019H08	1709	1577	119	137	94	1590	15.319
1	25	28	ND	JHU01757.P019H08	1609	1493	123	143	131	1486	10.305
1	25	29	ND	JHU01816.P019H12	163	191	112	133	96	51	0.604
1	25	30	ND	JHU01816.P019H12	181	201	111	133	99	70	0.687
1	25	31	HMGN2_frag	JHU02151.P023H04	2744	2852	114	133	100	2630	27.19
1	25	32	HMGN2_frag	JHU02151.P023H04	2770	2864	112	133	105	2658	26.01
1	25	33	LXN	JHU02163.P023H08	2280	2179	113	128	98	2167	20.929
1	25	34	LXN	JHU02163.P023H08	2204	2163	115	132	95	2089	21.379
1	25	35	FDFT1	JHU02141.P023H12	5666	5169	116	137	108	5550	46.593
1	25	36	FDFT1	JHU02141.P023H12	5760	5354	115	134	99	5645	52.727
1	25	37	DPH2	JHU02524.P027H04	27146	22238	122	153	195	27024	113.256
1	25	38	DPH2	JHU02524.P027H04	27458	22086	117	145	115	27341	190.791
1	25	39	PSMB7	JHU02562.P027H08	160	188	117	139	104	43	0.471
1	25	40	PSMB7	JHU02562.P027H08	166	191	108	128	96	58	0.656
1	25	41	ADI1	JHU02498.P027H12	8577	7633	119	146	159	8458	47.088
1	25	42	ADI1	JHU02498.P027H12	8653	7543	117	138	100	8536	74.05
1	25	43	CDC42EP3	JHU02893.P031H04	4293	4491	121	144	161	4172	27
1	25	44	CDC42EP3	JHU02893.P031H04	4372	4317	115	160	235	4257	17.689
1	25	45	MYL6	JHU02934.P031H08	245	316	139	200	235	106	0.494
1	25	46	MYL6	JHU02934.P031H08	272	313	133	173	156	139	0.897
1	25	47	ASAH1	JHU02887.P031H12	2818	2768	108	127	93	2710	28.398
1	25	48	ASAH1	JHU02887.P031H12	2912	3121	111	130	102	2801	29.324
1	25	49	U2AF1L4	JHU03353.P035H04	1335	1374	111	131	100	1224	12.43
1	25	50	U2AF1L4	JHU03353.P035H04	1445	1431	109	131	101	1336	12.871
1	25	51	C10orf32	JHU03269.P035H08	2143	2085	109	134	120	2034	16.258
1	25	52	C10orf32	JHU03269.P035H08	2085	2109	112	135	117	1973	16.872
1	25	53	ARV1	JHU03267.P035H12	2211	2511	112	133	111	2099	21.423
1	25	54	ARV1	JHU03267.P035H12	2221	2425	111	132	94	2110	24.394
1	25	55	UBA6	JHU04218.P039H04	960	953	111	132	112	849	7.33
1	25	56	UBA6	JHU04218.P039H04	910	949	105	124	90	805	9.167
1	25	57	CAPS	JHU03670.P039H08	1121	1154	111	127	92	1010	11.163
1	25	58	CAPS	JHU03670.P039H08	904	971	103	126	144	801	5.868
1	25	59	ANKRD7	JHU03648.P039H12	3053	3419	101	124	94	2952	35.053
1	25	60	ANKRD7	JHU03648.P039H12	3338	3533	110	131	95	3228	35.811
1	25	61	H1	Control	5908	5590	158	345	707	5750	7.419
1	25	62	H1	Control	5291	5025	149	286	545	5142	8.695
1	26	1	COL4A3BP	JHU00022.P001G04	5153	4406	111	132	107	5042	39.944
1	26	2	COL4A3BP	JHU00022.P001G04	4994	4422	113	142	129	4881	33.178
1	26	3	CKS2	JHU00020.P001G08	4456	3977	112	141	118	4344	32.508
1	26	4	CKS2	JHU00020.P001G08	4526	4050	105	130	105	4421	37.333
1	26	5	CRK	JHU00023.P001G12	3883	3228	112	144	218	3771	14.147
1	26	6	CRK	JHU00023.P001G12	3740	3174	115	149	243	3625	12.449
1	26	7	YEATS4	JHU06332.P005G04	52314	41078	119	148	159	52195	257.421
1	26	8	YEATS4	JHU06332.P005G04	52300	41080	119	141	108	52181	379.065
1	26	9	CHI3L1	JHU00408.P005G08	3294	3416	120	146	131	3174	24.962
1	26	10	CHI3L1	JHU00408.P005G08	2862	3282	114	134	101	2748	31.168
1	26	11	RPS15A	JHU00458.P005G12	1182	1289	111	129	98	1071	11.837
1	26	12	RPS15A	JHU00458.P005G12	1335	1411	123	150	147	1212	8.578
1	26	13	NKD2	JHU00826.P009G04	324	373	107	130	125	217	1.944
1	26	14	NKD2	JHU00826.P009G04	349	419	97	119	90	252	3.333
1	26	15	KLHL1	JHU00816.P009G08	989	1138	102	133	148	887	6.791
1	26	16	KLHL1	JHU00816.P009G08	1074	1209	107	130	138	967	7.819
1	26	17	EFEMP1	JHU00801.P009G12	3155	3141	110	132	105	3045	28.657
1	26	18	EFEMP1	JHU00801.P009G12	2845	2904	111	134	105	2734	26.381
1	26	19	C11orf54	JHU01160.P013G04	3713	3770	120	145	127	3593	28.543
1	26	20	C11orf54	JHU01160.P013G04	3715	3768	115	141	116	3600	31.267
1	26	21	RBBP9	JHU01211.P013G08	8155	7471	113	132	99	8042	74.131
1	26	22	RBBP9	JHU01211.P013G08	6990	6137	116	140	118	6874	50.822
1	26	23	SNAP25	JHU01227.P013G12	3032	2897	119	143	118	2913	23.339
1	26	24	SNAP25	JHU01227.P013G12	3275	3017	116	140	106	3159	27.142
1	26	25	BAMBI	JHU01547.P017G04	605	656	112	134	99	493	5.273
1	26	26	BAMBI	JHU01547.P017G04	550	674	112	128	91	438	6
1	26	27	GLYAT	JHU01584.P017G08	2880	3122	112	130	91	2768	32.879
1	26	28	GLYAT	JHU01584.P017G08	2821	2907	115	137	107	2706	25.888
1	26	29	DERL2	JHU03677.P017G12	1881	2160	111	133	109	1770	18.596
1	26	30	DERL2	JHU03677.P017G12	1904	2089	112	133	102	1792	19.176
1	26	31	CD33	JHU01938.P021G04	1130	1287	116	138	106	1014	10.84
1	26	32	CD33	JHU01938.P021G04	1347	1545	107	126	98	1240	14.48
1	26	33	FKBP14	JHU01956.P021G08	3647	3717	115	134	102	3532	35.127
1	26	34	FKBP14	JHU01956.P021G08	3569	3578	116	137	106	3453	32.462
1	26	35	TVP23B	JHU01953.P021G12	3121	3376	115	142	195	3006	16.585
1	26	36	TVP23B	JHU01953.P021G12	2917	3274	119	147	194	2798	16.119
1	26	37	NUCB1	JHU02361.P025G04	1865	1828	119	151	196	1746	8.556
1	26	38	NUCB1	JHU02361.P025G04	1979	1897	121	157	210	1858	8.286
1	26	39	KJ904383_frag	JHU02305.P025G08	2697	2778	111	137	120	2586	22.008
1	26	40	KJ904383_frag	JHU02305.P025G08	2550	2550	114	134	97	2436	24.907
1	26	41	KLF6	JHU02349.P025G12	2006	2096	115	143	157	1891	12.439
1	26	42	KLF6	JHU02349.P025G12	1877	2091	125	153	167	1752	11.605
1	26	43	COX15	JHU02714.P029G04	12098	12201	138	161	129	11960	93.333
1	26	44	COX15	JHU02714.P029G04	11590	12457	123	159	145	11467	84.814
1	26	45	SMIM7_frag	JHU02702.P029G08	3574	4052	120	168	395	3454	9.833
1	26	46	SMIM7_frag	JHU02702.P029G08	3656	3930	116	143	113	3540	33.513
1	26	47	MTA1	JHU02747.P029G12	1066	1122	108	128	95	958	10.463
1	26	48	MTA1	JHU02747.P029G12	1100	1133	112	130	94	988	10.67
1	26	49	PDGFD	JHU03128.P033G04	2917	3234	113	133	100	2804	31.01
1	26	50	PDGFD	JHU03128.P033G04	2919	3322	106	129	102	2813	31.304
1	26	51	DIRAS1	JHU03096.P033G08	2933	3233	106	124	88	2827	35.33
1	26	52	DIRAS1	JHU03096.P033G08	2749	3133	108	130	112	2641	26.813
1	26	53	MANBAL	JHU03119.P033G12	820	951	107	128	95	713	8.663
1	26	54	MANBAL	JHU03119.P033G12	938	1063	105	127	94	833	9.957
1	26	55	ATPIF1	JHU03467.P037G04	1062	1152	104	128	112	958	9.143
1	26	56	ATPIF1	JHU03467.P037G04	1172	1214	112	134	112	1060	9.643
1	26	57	ANXA4	JHU03463.P037G08	9693	7930	115	137	98	9578	79.52
1	26	58	ANXA4	JHU03463.P037G08	9187	7544	111	132	103	9076	71.961
1	26	59	URGCP	JHU03543.P037G12	646	695	107	129	102	539	5.549
1	26	60	URGCP	JHU03543.P037G12	647	671	107	148	194	540	2.696
1	26	61	Buffer	Control	147	178	152	316	690	-5	-0.2
1	26	62	Buffer	Control	157	202	210	441	774	-53	-0.309
1	27	1	FES	JHU00130.P002H04	2199	2369	108	134	114	2091	19.605
1	27	2	FES	JHU00130.P002H04	2254	2385	116	146	124	2138	18.056
1	27	3	DUSP26	JHU00125.P002H08	192	219	108	130	97	84	0.918
1	27	4	DUSP26	JHU00125.P002H08	183	229	108	130	100	75	0.99
1	27	5	ND	JHU00175.P002H12	186	217	112	131	102	74	0.843
1	27	6	ND	JHU00175.P002H12	189	239	113	149	237	76	0.38
1	27	7	PRELID2	JHU00546.P006H04	820	879	111	134	106	709	7.028
1	27	8	PRELID2	JHU00546.P006H04	724	794	115	141	108	609	6.046
1	27	9	DENND1B	JHU00510.P006H08	2272	2340	118	142	126	2154	17.444
1	27	10	DENND1B	JHU00510.P006H08	2146	2315	116	142	127	2030	17.11
1	27	11	CRABP2	JHU00507.P006H12	5794	5545	115	135	101	5679	53.564
1	27	12	CRABP2	JHU00507.P006H12	6215	5618	108	128	122	6107	45
1	27	13	FAM198B	JHU00886.P010H04	1935	2055	111	130	96	1824	20.052
1	27	14	FAM198B	JHU00886.P010H04	1801	1924	102	125	99	1699	18.172
1	27	15	ND	JHU00939.P010H08	198	268	117	149	129	81	0.922
1	27	16	ND	JHU00939.P010H08	162	211	119	143	117	43	0.581
1	27	17	RNF2	JHU00940.P010H12	5122	5314	115	136	110	5007	47.073
1	27	18	RNF2	JHU00940.P010H12	4989	4996	114	136	112	4875	43.393
1	27	19	ANXA2	JHU01252.P014H04	6507	6125	119	142	112	6388	53.42
1	27	20	ANXA2	JHU01252.P014H04	7262	6900	113	136	111	7149	60.937
1	27	21	FUZ	JHU01289.P014H08	1454	1415	115	133	96	1339	13.354
1	27	22	FUZ	JHU01289.P014H08	1413	1363	115	138	114	1298	10.746
1	27	23	DDIT4	JHU01282.P014H12	3937	3737	111	127	92	3826	39.239
1	27	24	DDIT4	JHU01282.P014H12	4088	3859	114	136	101	3974	36.861
1	27	25	PUM3	JHU01677.P018H04	5514	5749	116	139	103	5398	54.466
1	27	26	PUM3	JHU01677.P018H04	4963	5282	121	140	103	4842	49.922
1	27	27	GRAP2	JHU01669.P018H08	2940	2517	115	134	94	2825	25.351
1	27	28	GRAP2	JHU01669.P018H08	3036	2644	110	131	102	2926	24.637
1	27	29	HADHB	JHU01671.P018H12	5249	5373	111	128	93	5138	56.398
1	27	30	HADHB	JHU01671.P018H12	4433	4894	119	139	111	4314	42.838
1	27	31	RNFT1	JHU02060.P022H04	6329	6560	117	140	128	6212	50.156
1	27	32	RNFT1	JHU02060.P022H04	5711	6122	112	135	125	5599	47.896
1	27	33	ND	JHU02029.P022H08	708	792	118	141	132	590	4.932
1	27	34	ND	JHU02029.P022H08	714	901	114	136	112	600	6.83
1	27	35	NAA20	JHU02066.P022H12	4412	4203	116	135	100	4296	40.68
1	27	36	NAA20	JHU02066.P022H12	4172	4188	118	144	186	4054	21.742
1	27	37	COA3	JHU02423.P026H04	3396	3714	115	138	103	3281	34.718
1	27	38	COA3	JHU02423.P026H04	3085	3099	111	136	118	2974	25.11
1	27	39	ND	JHU02459.P026H08	203	285	113	133	102	90	1.49
1	27	40	ND	JHU02459.P026H08	249	307	112	133	101	137	1.723
1	27	41	B4GALT3	JHU02408.P026H12	17936	19854	113	135	102	17823	193.324
1	27	42	B4GALT3	JHU02408.P026H12	16772	17945	121	141	103	16651	172.854
1	27	43	CRYZL1	JHU02802.P030H04	1984	2037	128	156	123	1856	15.293
1	27	44	CRYZL1	JHU02802.P030H04	2222	2190	129	168	150	2093	13.48
1	27	45	EEF1A2	JHU02808.P030H08	9250	9544	117	154	367	9133	25.586
1	27	46	EEF1A2	JHU02808.P030H08	8121	8230	114	151	374	8007	21.602
1	27	47	BIRC5	JHU02792.P030H12	651	715	111	134	98	540	5.929
1	27	48	BIRC5	JHU02792.P030H12	658	716	110	134	140	548	4.157
1	27	49	RAB23	JHU03239.P034H04	10055	8630	117	142	146	9938	58.137
1	27	50	RAB23	JHU03239.P034H04	9002	7743	114	134	105	8888	72.467
1	27	51	CYSTM1	JHU03180.P034H08	749	826	116	141	108	633	6.343
1	27	52	CYSTM1	JHU03180.P034H08	808	853	107	127	96	701	7.563
1	27	53	CRP	JHU03191.P034H12	1243	1272	112	132	104	1131	10.962
1	27	54	CRP	JHU03191.P034H12	1124	1187	104	123	96	1020	11.083
1	27	55	C12orf65	JHU03556.P038H04	1201	1245	105	127	110	1096	10.164
1	27	56	C12orf65	JHU03556.P038H04	1132	1281	107	129	96	1025	12
1	27	57	FAM131A	JHU03579.P038H08	3226	3143	114	136	103	3112	29.194
1	27	58	FAM131A	JHU03579.P038H08	3384	3140	113	135	107	3271	28.084
1	27	59	SIGMAR1	JHU03610.P038H12	1590	1773	111	128	96	1479	17.135
1	27	60	SIGMAR1	JHU03610.P038H12	1533	1729	108	127	94	1425	17.043
1	27	61	H2(A+B)	Control	6546	7226	141	202	220	6405	31.927
1	27	62	H2(A+B)	Control	7274	6791	165	244	280	7109	23.382
1	28	1	TRIM5	JHU00379.P004G04	2131	2959	105	129	107	2026	26.449
1	28	2	TRIM5	JHU00379.P004G04	1922	1829	113	131	94	1809	18.064
1	28	3	PLA2G16	JHU00321.P004G08	1818	1939	113	130	93	1705	19.452
1	28	4	PLA2G16	JHU00321.P004G08	1903	1935	108	127	93	1795	19.441
1	28	5	LRRC61	JHU00331.P004G12	801	894	113	130	95	688	8.042
1	28	6	LRRC61	JHU00331.P004G12	712	769	108	130	99	604	6.455
1	28	7	DNAJB14	JHU00697.P008G04	4210	4579	112	128	90	4098	49.456
1	28	8	DNAJB14	JHU00697.P008G04	4574	5044	110	129	95	4464	51.737
1	28	9	ACSS3	JHU00705.P008G08	10382	10698	117	138	105	10265	100.571
1	28	10	ACSS3	JHU00705.P008G08	9552	10430	123	146	125	9429	82.272
1	28	11	RAB3C	JHU00735.P008G12	6799	6279	111	132	100	6688	61.47
1	28	12	RAB3C	JHU00735.P008G12	6772	6251	113	130	93	6659	65.817
1	28	13	TRIM43	JHU01140.P012G04	1379	1499	111	134	101	1268	13.515
1	28	14	TRIM43	JHU01140.P012G04	1354	1440	110	133	105	1244	12.448
1	28	15	ETS2	JHU01085.P012G08	761	783	116	139	111	645	5.802
1	28	16	ETS2	JHU01085.P012G08	746	846	121	148	121	625	5.769
1	28	17	ND	JHU01129.P012G12	15012	16376	112	131	96	14900	169.219
1	28	18	ND	JHU01129.P012G12	14379	16039	120	140	103	14259	154.359
1	28	19	STT3B	JHU01520.P016G04	366	413	122	147	113	244	2.354
1	28	20	STT3B	JHU01520.P016G04	309	432	112	136	102	197	2.902
1	28	21	ND	JHU01453.P016G08	214	262	112	133	104	102	1.24
1	28	22	ND	JHU01453.P016G08	241	282	113	128	93	128	1.656
1	28	23	ANKS6_frag	JHU01448.P016G12	4204	4249	114	133	99	4090	41.576
1	28	24	ANKS6_frag	JHU01448.P016G12	4376	4286	114	136	102	4262	40.686
1	28	25	TAF12	JHU01909.P020G04	3497	3608	114	134	96	3383	36.188
1	28	26	TAF12	JHU01909.P020G04	3319	3350	119	137	99	3200	32.455
1	28	27	SDS	JHU01901.P020G08	2259	2390	115	133	96	2144	23.51
1	28	28	SDS	JHU01901.P020G08	2384	2468	114	131	89	2270	26.258
1	28	29	CEP70	JHU01843.P020G12	1988	2096	114	131	92	1874	21.359
1	28	30	CEP70	JHU01843.P020G12	1947	1856	116	134	98	1831	17.571
1	28	31	CDC37	JHU02220.P024G04	4188	3654	119	142	104	4069	33.769
1	28	32	CDC37	JHU02220.P024G04	3900	3460	118	144	131	3782	25.313
1	28	33	ZDHHC9	JHU02304.P024G08	3565	3621	128	148	125	3437	27.784
1	28	34	ZDHHC9	JHU02304.P024G08	3372	3536	123	143	123	3249	27.585
1	28	35	GPR89A	JHU02242.P024G12	873	896	123	149	142	750	5.261
1	28	36	GPR89A	JHU02242.P024G12	903	879	119	140	99	784	7.465
1	28	37	SMOX	JHU02672.P028G04	5623	5684	116	136	100	5507	55.48
1	28	38	SMOX	JHU02672.P028G04	5176	5322	114	133	96	5062	54.052
1	28	39	TTC4	JHU02683.P028G08	1021	1140	118	135	120	903	8.375
1	28	40	TTC4	JHU02683.P028G08	1145	1171	111	131	102	1034	10.196
1	28	41	RCL1	JHU02665.P028G12	6773	7020	112	135	104	6661	66.202
1	28	42	RCL1	JHU02665.P028G12	6819	6899	121	145	110	6698	61.4
1	28	43	DCX	JHU03009.P032G04	65535	48359	131	158	130	65404	370.777
1	28	44	DCX	JHU03009.P032G04	65535	48285	124	152	126	65411	382.008
1	28	45	TMEM252	JHU02991.P032G08	2650	2720	123	147	112	2527	22.973
1	28	46	TMEM252	JHU02991.P032G08	2769	2765	120	140	102	2649	25.735
1	28	47	NIPAL3	JHU03039.P032G12	1717	1948	115	137	101	1602	17.931
1	28	48	NIPAL3	JHU03039.P032G12	1700	1756	112	135	139	1588	11.662
1	28	49	SNCG	JHU03439.P036G04	243	310	120	143	131	123	1.275
1	28	50	SNCG	JHU03439.P036G04	313	411	130	159	142	183	1.775
1	28	51	GHRL	JHU03392.P036G08	417	454	128	172	306	289	0.922
1	28	52	GHRL	JHU03392.P036G08	293	352	111	134	101	182	2.158
1	28	53	SESN2	JHU03435.P036G12	291	367	111	133	104	180	2.25
1	28	54	SESN2	JHU03435.P036G12	331	378	112	135	119	219	2.042
1	28	55	PLA2G4C	JHU03807.P040G04	3594	3563	113	135	115	3481	29.809
1	28	56	PLA2G4C	JHU03807.P040G04	3588	3755	113	133	105	3475	34.495
1	28	57	CALML4	JHU03769.P040G08	1417	1483	116	155	370	1301	3.589
1	28	58	CALML4	JHU03769.P040G08	1321	1457	112	132	105	1209	12.619
1	28	59	KJ901248_frag	JHU03784.P040G12	1117	1064	105	124	89	1012	10.562
1	28	60	KJ901248_frag	JHU03784.P040G12	1002	1016	112	134	128	890	6.891
1	28	61	Buffer	Control	133	179	130	174	189	3	0.026
1	28	62	Buffer	Control	120	143	139	226	279	-19	-0.297
1	29	1	NEK11	JHU00144.P002H02	1140	1175	106	128	95	1034	11.021
1	29	2	NEK11	JHU00144.P002H02	800	916	113	132	111	687	7.063
1	29	3	TAOK3	JHU00185.P002H06	525	566	110	131	113	415	3.85
1	29	4	TAOK3	JHU00185.P002H06	739	758	110	127	92	629	6.859
1	29	5	PPP6C	JHU00166.P002H10	1525	1550	106	129	102	1419	13.931
1	29	6	PPP6C	JHU00166.P002H10	1343	1398	113	131	103	1230	12.301
1	29	7	MEMO1	JHU00534.P006H02	1501	1418	112	128	90	1389	14.333
1	29	8	MEMO1	JHU00534.P006H02	1289	1340	112	129	91	1177	13.308
1	29	9	CEACAM21	JHU00502.P006H06	2244	2398	107	129	96	2137	23.635
1	29	10	CEACAM21	JHU00502.P006H06	1962	2097	114	137	108	1848	18.148
1	29	11	PSPC1	JHU00548.P006H10	183	224	111	132	95	72	0.968
1	29	12	PSPC1	JHU00548.P006H10	179	225	111	134	102	68	0.892
1	29	13	C1GALT1C1	JHU00882.P010H02	2719	2774	107	131	100	2612	26.43
1	29	14	C1GALT1C1	JHU00882.P010H02	2564	2427	110	132	97	2454	23.66
1	29	15	CCDC148	JHU00917.P010H06	878	1029	113	145	352	765	2.511
1	29	16	CCDC148	JHU00917.P010H06	837	975	114	131	95	723	8.884
1	29	17	PAK1IP1	JHU00929.P010H10	571	611	114	132	96	457	4.99
1	29	18	PAK1IP1	JHU00929.P010H10	465	536	114	139	107	351	3.71
1	29	19	APIP	JHU01253.P014H02	4641	4585	122	158	303	4519	14.611
1	29	20	APIP	JHU01253.P014H02	4196	4419	112	132	99	4084	43.303
1	29	21	PPIA	JHU01315.P014H06	5405	4770	116	138	109	5289	42.495
1	29	22	PPIA	JHU01315.P014H06	5162	4653	113	134	103	5049	43.874
1	29	23	BDH1	JHU01263.P014H10	1436	1476	112	132	100	1324	13.44
1	29	24	BDH1	JHU01263.P014H10	1408	1335	116	137	105	1292	11.41
1	29	25	MTAP	JHU01692.P018H02	5156	5394	116	136	100	5040	52.58
1	29	26	MTAP	JHU01692.P018H02	4789	5101	113	131	96	4676	51.771
1	29	27	KJ903277	JHU01650.P018H06	3029	3250	109	130	104	2920	30
1	29	28	KJ903277	JHU01650.P018H06	3011	3114	112	131	94	2899	31.734
1	29	29	ND	JHU01704.P018H10	3278	3343	113	132	95	3165	33.8
1	29	30	ND	JHU01704.P018H10	3448	3489	116	135	96	3332	34.938
1	29	31	RQCD1	JHU02090.P022H02	2221	2325	121	144	115	2100	18.965
1	29	32	RQCD1	JHU02090.P022H02	2171	2335	125	150	118	2046	18.517
1	29	33	GSS	JHU02052.P022H06	7370	6473	130	164	181	7240	34.856
1	29	34	GSS	JHU02052.P022H06	7249	6323	133	167	154	7116	39.974
1	29	35	ND	JHU02027.P022H10	151	182	122	156	154	29	0.169
1	29	36	ND	JHU02027.P022H10	166	192	114	140	132	52	0.394
1	29	37	SHANK2-AS3	JHU02411.P026H02	9023	9110	120	143	104	8903	86.221
1	29	38	SHANK2-AS3	JHU02411.P026H02	8281	8795	120	140	123	8161	70.366
1	29	39	DMAP1	JHU02433.P026H06	1187	1304	114	136	132	1073	8.848
1	29	40	DMAP1	JHU02433.P026H06	1352	1371	108	126	95	1244	13.105
1	29	41	PAFAH2	JHU02461.P026H10	10459	10138	110	133	113	10349	88.54
1	29	42	PAFAH2	JHU02461.P026H10	7905	7926	122	147	120	7783	64.825
1	29	43	FARSA	JHU02810.P030H02	1158	1244	119	145	112	1039	9.813
1	29	44	FARSA	JHU02810.P030H02	1089	1174	124	150	128	965	8
1	29	45	C1orf64	JHU02794.P030H06	6636	6854	115	136	103	6521	65.223
1	29	46	C1orf64	JHU02794.P030H06	6619	7067	115	135	95	6504	72.968
1	29	47	GADD45G	JHU02812.P030H10	2869	2503	115	140	108	2754	21.88
1	29	48	GADD45G	JHU02812.P030H10	3002	2662	121	149	137	2881	18.343
1	29	49	TLE6	JHU03254.P034H02	3229	3421	123	172	541	3106	6.006
1	29	50	TLE6	JHU03254.P034H02	3208	3372	120	159	303	3088	10.604
1	29	51	SLC23A2	JHU03245.P034H06	737	795	113	147	292	624	2.219
1	29	52	SLC23A2	JHU03245.P034H06	656	695	113	133	100	543	5.62
1	29	53	S100A3	JHU03243.P034H10	2573	2629	112	131	103	2461	24.252
1	29	54	S100A3	JHU03243.P034H10	2545	2576	111	133	99	2434	24.677
1	29	55	RAB5A	JHU03619.P038H02	47227	39999	123	147	109	47104	365.615
1	29	56	RAB5A	JHU03619.P038H02	45990	38801	126	164	381	45864	101.409
1	29	57	TMEM125	JHU03635.P038H06	2223	2464	112	150	364	2111	6.357
1	29	58	TMEM125	JHU03635.P038H06	2053	2200	107	129	103	1946	20.107
1	29	59	THAP1	JHU03633.P038H10	1152	1262	107	130	107	1045	10.579
1	29	60	THAP1	JHU03633.P038H10	1226	1272	111	133	126	1115	9.04
1	29	61	H3	Control	60811	43800	134	169	141	60677	309.44
1	29	62	H3	Control	58848	42765	134	175	170	58714	250.529
1	30	1	HPCAL1	JHU00320.P004G02	4364	3940	103	124	100	4261	38.16
1	30	2	HPCAL1	JHU00320.P004G02	3603	3461	109	130	117	3494	28.47
1	30	3	LGALS3	JHU00328.P004G06	1916	1795	110	133	110	1806	15.109
1	30	4	LGALS3	JHU00328.P004G06	2049	1884	107	134	138	1942	12.681
1	30	5	PDE6D	JHU14136.P004G10	1376	1345	107	133	139	1269	8.719
1	30	6	PDE6D	JHU14136.P004G10	1716	1685	107	129	105	1609	14.819
1	30	7	OLR1	JHU00724.P008G02	1540	1721	108	127	98	1432	16.265
1	30	8	OLR1	JHU00724.P008G02	1729	1769	113	129	89	1616	18.427
1	30	9	YAE1D1	JHU00686.P008G06	2118	2326	106	124	94	2012	23.426
1	30	10	YAE1D1	JHU00686.P008G06	1886	2032	104	124	94	1782	20.298
1	30	11	NDFIP2	JHU00719.P008G10	1361	1396	108	135	240	1253	5.254
1	30	12	NDFIP2	JHU00719.P008G10	1432	1433	108	127	93	1324	14.043
1	30	13	CD14	JHU01074.P012G02	3333	3242	109	131	98	3224	31.745
1	30	14	CD14	JHU01074.P012G02	3317	3197	107	134	119	3210	25.739
1	30	15	LYPLA2	JHU01098.P012G06	19755	18210	119	154	367	19636	49.199
1	30	16	LYPLA2	JHU01098.P012G06	20449	18398	120	148	340	20329	53.676
1	30	17	ETFA	JHU01084.P012G10	5412	5820	118	137	102	5294	55.716
1	30	18	ETFA	JHU01084.P012G10	5488	5335	115	135	109	5373	47.706
1	30	19	WDR33	JHU01533.P016G02	2441	2362	130	170	320	2311	6.85
1	30	20	WDR33	JHU01533.P016G02	2594	2473	134	179	327	2460	7.015
1	30	21	AGTRAP	JHU01446.P016G06	221	257	122	159	145	99	0.676
1	30	22	AGTRAP	JHU01446.P016G06	198	252	108	131	99	90	1.222
1	30	23	SUB1	JHU01521.P016G10	3527	3450	110	129	96	3417	34.594
1	30	24	SUB1	JHU01521.P016G10	3427	3609	112	131	96	3315	36.229
1	30	25	ND	JHU01877.P020G02	551	633	114	138	137	437	3.613
1	30	26	ND	JHU01877.P020G02	542	653	111	132	101	431	5.158
1	30	27	H2AFZ	JHU01867.P020G06	820	791	113	133	109	707	6.037
1	30	28	H2AFZ	JHU01867.P020G06	813	822	106	128	104	707	6.673
1	30	29	OSTC	JHU01854.P020G10	4023	4329	115	135	98	3908	42.796
1	30	30	OSTC	JHU01854.P020G10	3822	4209	119	140	100	3703	40.69
1	30	31	NFE2	JHU02166.P024G02	1284	1431	115	133	104	1169	12.481
1	30	32	NFE2	JHU02166.P024G02	1410	1429	118	144	183	1292	7.022
1	30	33	CNOT10	JHU02224.P024G06	5272	5602	124	161	198	5148	27.48
1	30	34	CNOT10	JHU02224.P024G06	5466	5608	129	169	150	5337	36.26
1	30	35	PSMD8	JHU02274.P024G10	6247	5924	119	141	113	6128	51.177
1	30	36	PSMD8	JHU02274.P024G10	5201	5273	119	141	115	5082	44.626
1	30	37	OTUB2	JHU02650.P028G02	1874	1977	118	138	105	1756	17.514
1	30	38	OTUB2	JHU02650.P028G02	1704	1752	119	139	106	1585	15.217
1	30	39	CBX5	JHU02598.P028G06	1589	1589	111	133	109	1478	13.358
1	30	40	CBX5	JHU02598.P028G06	1698	1582	107	127	105	1591	13.857
1	30	41	PSMC5	JHU02659.P028G10	3554	3708	111	132	102	3443	35.059
1	30	42	PSMC5	JHU02659.P028G10	3825	3998	112	139	116	3713	33.267
1	30	43	ACKR3	JHU03005.P032G02	1830	1988	112	133	99	1718	18.737
1	30	44	ACKR3	JHU03005.P032G02	1778	1913	111	135	105	1667	16.933
1	30	45	EXOC3-AS1	JHU03026.P032G06	4143	4273	114	134	99	4029	41.808
1	30	46	EXOC3-AS1	JHU03026.P032G06	4012	4219	112	132	96	3900	42.573
1	30	47	CYB5R3	JHU03006.P032G10	12924	10581	116	149	123	12808	84.813
1	30	48	CYB5R3	JHU03006.P032G10	13162	10973	127	184	538	13035	20.054
1	30	49	DHRS13	JHU03384.P036G02	241	301	116	166	552	125	0.245
1	30	50	DHRS13	JHU03384.P036G02	237	312	115	142	221	122	0.769
1	30	51	ND	JHU03449.P036G06	176	218	114	139	216	62	0.366
1	30	52	ND	JHU03449.P036G06	206	246	113	133	112	93	1.009
1	30	53	SP100	JHU03441.P036G10	213	264	111	131	112	102	1.188
1	30	54	SP100	JHU03441.P036G10	239	295	114	135	106	125	1.509
1	30	55	SRCRB4D	JHU03825.P040G02	1583	1651	129	162	143	1454	10.413
1	30	56	SRCRB4D	JHU03825.P040G02	1561	1650	121	145	112	1440	13.438
1	30	57	MMGT1	JHU03831.P040G06	1841	1986	106	130	111	1735	16.721
1	30	58	MMGT1	JHU03831.P040G06	1874	1986	108	130	109	1766	17.028
1	30	59	ABCC9	JHU03744.P040G10	2825	2921	112	134	108	2713	25.806
1	30	60	ABCC9	JHU03744.P040G10	2692	2904	114	138	111	2578	24.919
1	30	61	Buffer	Control	131	227	123	153	121	8	0.612
1	30	62	Buffer	Control	129	146	142	182	169	-13	-0.213
1	31	1	CAPN2	JHU00303.P004H04	1252	1254	109	130	121	1143	9.289
1	31	2	CAPN2	JHU00303.P004H04	1161	1107	113	134	112	1048	8.688
1	31	3	TCF19	JHU00373.P004H08	2174	2442	112	135	120	2062	19.225
1	31	4	TCF19	JHU00373.P004H08	1597	1850	107	133	144	1490	11.924
1	31	5	ERO1A	JHU13229.P004H12	2010	2080	113	129	89	1897	21.921
1	31	6	ERO1A	JHU13229.P004H12	1880	1997	108	129	100	1772	18.68
1	31	7	RABL3	JHU00736.P008H04	3991	4315	107	128	97	3884	43.165
1	31	8	RABL3	JHU00736.P008H04	3894	4117	110	130	96	3784	41.531
1	31	9	ZNF556	JHU00768.P008H08	1991	2057	112	132	101	1879	19.059
1	31	10	ZNF556	JHU00768.P008H08	1771	2040	108	137	239	1663	7.962
1	31	11	ADD1	JHU00675.P008H12	7487	6915	113	138	238	7374	28.475
1	31	12	ADD1	JHU00675.P008H12	6454	5891	114	131	93	6340	61.935
1	31	13	RNF113A	JHU01115.P012H04	1294	1324	112	131	94	1182	12.691
1	31	14	RNF113A	JHU01115.P012H04	1311	1323	109	129	94	1202	12.702
1	31	15	KLK6	JHU01095.P012H08	1120	1219	117	138	106	1003	10.198
1	31	16	KLK6	JHU01095.P012H08	1083	1188	120	143	113	963	9.248
1	31	17	ND	JHU01093.P012H12	3658	3592	113	137	122	3545	28.32
1	31	18	ND	JHU01093.P012H12	3554	3529	117	139	119	3437	28.487
1	31	19	ANKRD1	JHU01447.P016H04	1811	1775	112	130	90	1699	18.278
1	31	20	ANKRD1	JHU01447.P016H04	1917	1903	139	179	166	1778	10.386
1	31	21	ND	JHU01529.P016H08	224	253	119	149	133	105	0.782
1	31	22	ND	JHU01529.P016H08	243	296	103	124	111	140	1.55
1	31	23	ANKS6_frag	JHU01448.P016H12	3013	3385	114	133	99	2899	32.848
1	31	24	ANKS6_frag	JHU01448.P016H12	3108	3315	112	134	137	2996	23.219
1	31	25	TFPI	JHU01910.P020H04	404	431	110	138	165	294	1.776
1	31	26	TFPI	JHU01910.P020H04	434	466	116	138	137	318	2.394
1	31	27	C12orf65	JHU01836.P020H08	7547	7869	124	157	347	7423	22.225
1	31	28	C12orf65	JHU01836.P020H08	8411	8253	113	135	112	8298	72.482
1	31	29	ND	JHU01911.P020H12	287	323	114	136	107	173	1.748
1	31	30	ND	JHU01911.P020H12	279	328	119	139	98	160	1.929
1	31	31	CSNK1E	JHU04057.P024H04	1018	984	116	133	93	902	9.151
1	31	32	CSNK1E	JHU04057.P024H04	1014	1056	114	141	181	900	5.055
1	31	33	RAB6A	JHU02275.P024H08	346	431	114	140	136	232	2.14
1	31	34	RAB6A	JHU02275.P024H08	373	455	114	136	100	259	3.19
1	31	35	ND	JHU02210.P024H12	211	243	111	133	111	100	0.991
1	31	36	ND	JHU02210.P024H12	202	237	118	139	118	84	0.831
1	31	37	PEX2	JHU02661.P028H04	5060	5576	116	133	99	4944	54.98
1	31	38	PEX2	JHU02661.P028H04	4676	5240	117	137	101	4559	50.525
1	31	39	SPCS1	JHU02673.P028H08	1684	1763	116	137	98	1568	16.592
1	31	40	SPCS1	JHU02673.P028H08	1658	1830	113	134	111	1545	15.279
1	31	41	MED9	JHU02639.P028H12	2333	2355	117	136	98	2216	22.643
1	31	42	MED9	JHU02639.P028H12	2402	2399	115	136	104	2287	21.76
1	31	43	NPPB	JHU03040.P032H04	675	723	110	128	95	565	6.263
1	31	44	NPPB	JHU03040.P032H04	616	677	111	129	95	505	5.768
1	31	45	GOSR2	JHU03016.P032H08	1284	1277	112	130	97	1172	11.825
1	31	46	GOSR2	JHU03016.P032H08	1349	1351	110	130	94	1239	12.989
1	31	47	VPS29	JHU03069.P032H12	4356	4567	114	143	120	4242	36.867
1	31	48	VPS29	JHU03069.P032H12	4183	4127	121	154	135	4062	29.43
1	31	49	KIAA1147	JHU03402.P036H04	290	322	112	132	101	178	1.881
1	31	50	KIAA1147	JHU03402.P036H04	289	349	115	143	227	174	0.907
1	31	51	CEP63	JHU03379.P036H08	688	729	108	128	94	580	6.394
1	31	52	CEP63	JHU03379.P036H08	889	1000	108	129	111	781	7.847
1	31	53	C12orf57	JHU03370.P036H12	432	465	113	134	115	319	2.878
1	31	54	C12orf57	JHU03370.P036H12	506	552	117	147	144	389	2.813
1	31	55	C15orf43	JHU03760.P040H04	836	968	141	182	229	695	3.432
1	31	56	C15orf43	JHU03760.P040H04	729	824	128	156	126	601	5.302
1	31	57	OPALIN	JHU03829.P040H08	1383	1438	112	132	100	1271	13.06
1	31	58	OPALIN	JHU03829.P040H08	1387	1426	111	132	110	1276	11.764
1	31	59	TSPAN9_frag	JHU03833.P040H12	3108	3126	110	126	92	2998	32.609
1	31	60	TSPAN9_frag	JHU03833.P040H12	2671	3057	111	129	93	2560	31.484
1	31	61	H4	Control	21122	18548	140	206	222	20982	82.622
1	31	62	H4	Control	21341	18363	132	193	212	21209	85.708
1	32	1	STK3	JHU07093.P002G04	1842	1793	111	133	118	1731	14.068
1	32	2	STK3	JHU07093.P002G04	1976	1918	113	133	105	1863	17
1	32	3	DUSP10	JHU00121.P002G08	387	455	110	131	105	277	3.086
1	32	4	DUSP10	JHU00121.P002G08	379	411	107	130	102	272	2.755
1	32	5	PPP1CC	JHU00156.P002G12	1878	1893	110	134	188	1768	9.356
1	32	6	PPP1CC	JHU00156.P002G12	1826	1797	115	135	110	1711	15.109
1	32	7	OMA1	JHU00541.P006G04	1210	1242	110	130	105	1100	10.59
1	32	8	OMA1	JHU00541.P006G04	1100	1218	107	127	93	993	11.731
1	32	9	KLHL2	JHU00529.P006G08	1785	1847	111	132	104	1674	16.49
1	32	10	KLHL2	JHU00529.P006G08	1889	1894	108	138	230	1781	7.635
1	32	11	FAU	JHU00518.P006G12	4358	4322	111	134	113	4247	37.062
1	32	12	FAU	JHU00518.P006G12	4350	4110	113	131	95	4237	41.884
1	32	13	CAB39	JHU00889.P010G04	1222	1241	114	135	108	1108	10.241
1	32	14	CAB39	JHU00889.P010G04	1251	1344	112	131	93	1139	13.043
1	32	15	ND	JHU00925.P010G08	3939	4110	114	140	175	3825	22.686
1	32	16	ND	JHU00925.P010G08	3383	4907	115	135	100	3268	47.72
1	32	17	PMPCB	JHU00932.P010G12	1096	1188	113	131	94	983	11.245
1	32	18	PMPCB	JHU00932.P010G12	1036	1178	112	133	116	924	9.009
1	32	19	EDN1	JHU01284.P014G04	6098	6110	112	131	94	5986	63.606
1	32	20	EDN1	JHU01284.P014G04	6224	6006	118	137	95	6106	61.779
1	32	21	CAP2	JHU01277.P014G08	8429	7093	117	143	119	8312	58.403
1	32	22	CAP2	JHU01277.P014G08	8402	7562	110	134	105	8292	70.743
1	32	23	GTF2A2	JHU01292.P014G12	1128	1181	117	149	169	1011	6.107
1	32	24	GTF2A2	JHU01292.P014G12	998	1153	119	144	140	879	7.207
1	32	25	MEIS3	JHU01687.P018G04	2593	2721	109	133	109	2484	23.743
1	32	26	MEIS3	JHU01687.P018G04	2595	2655	115	133	97	2480	26
1	32	27	AFP	JHU01635.P018G08	686	690	113	142	298	573	1.839
1	32	28	AFP	JHU01635.P018G08	632	662	119	153	341	513	1.493
1	32	29	HADHB	JHU01671.P018G12	3798	3906	113	133	103	3685	36.631
1	32	30	HADHB	JHU01671.P018G12	3810	3900	116	134	94	3694	40.064
1	32	31	RPSA	JHU02089.P022G04	5612	5910	120	141	102	5492	56.559
1	32	32	RPSA	JHU02089.P022G04	5931	6482	116	137	107	5815	59.299
1	32	33	ND	JHU02047.P022G08	191	221	111	132	102	80	0.873
1	32	34	ND	JHU02047.P022G08	191	223	111	132	106	80	0.858
1	32	35	RNASE1	JHU02086.P022G12	181	198	113	135	105	68	0.6
1	32	36	RNASE1	JHU02086.P022G12	159	194	114	132	98	45	0.633
1	32	37	ND	JHU02447.P026G04	200	227	117	135	99	83	0.929
1	32	38	ND	JHU02447.P026G04	195	233	122	137	98	73	0.98
1	32	39	ZSCAN16	JHU02495.P026G08	1170	1239	120	138	101	1050	10.901
1	32	40	ZSCAN16	JHU02495.P026G08	1278	1298	115	136	98	1163	11.857
1	32	41	ND	JHU02428.P026G12	194	231	116	136	99	78	0.96
1	32	42	ND	JHU02428.P026G12	229	239	114	131	95	115	1.137
1	32	43	KLF10	JHU02827.P030G04	1243	1380	111	131	94	1132	13.287
1	32	44	KLF10	JHU02827.P030G04	1207	1302	112	131	97	1095	12.072
1	32	45	POMZP3	JHU02842.P030G08	836	913	115	135	103	721	7.553
1	32	46	POMZP3	JHU02842.P030G08	894	910	118	138	107	776	7.215
1	32	47	DCAKD	JHU02803.P030G12	4614	5287	120	139	105	4494	49.029
1	32	48	DCAKD	JHU02803.P030G12	5294	5401	113	136	109	5181	48.303
1	32	49	PIK3R3	JHU03234.P034G04	1093	1144	111	130	92	982	11.022
1	32	50	PIK3R3	JHU03234.P034G04	966	1126	108	130	93	858	10.71
1	32	51	AGTR1	JHU16058.P034G08	1752	1938	107	131	100	1645	18.07
1	32	52	AGTR1	JHU16058.P034G08	1758	1853	108	129	114	1650	15.123
1	32	53	ATP5G2	JHU03174.P034G12	12010	12844	114	137	119	11896	106.782
1	32	54	ATP5G2	JHU03174.P034G12	11144	11413	117	143	126	11027	89.444
1	32	55	DPM2	JHU03574.P038G04	2042	2225	119	149	191	1923	10.869
1	32	56	DPM2	JHU03574.P038G04	2171	2313	121	155	206	2050	10.476
1	32	57	SLC26A6	JHU03631.P038G08	3621	3981	113	130	104	3508	37.029
1	32	58	SLC26A6	JHU03631.P038G08	3383	3744	110	127	92	3273	39.315
1	32	59	KJ903767	JHU03644.P038G12	1523	1684	112	138	250	1411	6.184
1	32	60	KJ903767	JHU03644.P038G12	1425	1695	118	147	271	1307	5.712
1	32	61	ERa	Control	64397	45177	146	227	307	64251	146.417
1	32	62	ERa	Control	60476	44478	157	269	312	60319	141.696
2	1	1	RRAGD	JHU00278.P003F01	1817	1838	109	130	96	1708	17.792
2	1	2	RRAGD	JHU00278.P003F01	1949	2076	116	133	97	1833	20.031
2	1	3	RAPGEF4	JHU00268.P003F05	1114	1085	113	133	98	1001	9.714
2	1	4	RAPGEF4	JHU00268.P003F05	1128	1098	111	133	103	1017	9.369
2	1	5	KCNJ8	JHU00231.P003F09	3787	3622	110	130	98	3677	35.633
2	1	6	KCNJ8	JHU00231.P003F09	3551	3437	114	139	180	3437	18.322
2	1	7	RPL11	JHU00640.P007F01	2763	3048	110	132	131	2653	22.26
2	1	8	RPL11	JHU00640.P007F01	2452	2510	112	131	102	2340	23.324
2	1	9	SCO2	JHU00655.P007F05	5849	5923	116	136	102	5733	56.735
2	1	10	SCO2	JHU00655.P007F05	5231	5929	119	138	136	5112	42.581
2	1	11	ZNHIT6	JHU00583.P007F09	1480	1611	113	133	97	1367	15.237
2	1	12	ZNHIT6	JHU00583.P007F09	1497	1649	119	134	96	1378	15.781
2	1	13	IFT43	JHU00974.P011F01	1960	2016	119	136	100	1841	18.8
2	1	14	IFT43	JHU00974.P011F01	2003	1939	119	137	103	1884	17.495
2	1	15	PPIG	JHU01028.P011F05	1139	1228	112	137	146	1027	7.473
[truncated: 47,153 more rows]

## Sheet: Data description
Table header	Definition
ID	the Clone ID of individual loci。Et al：JHU00289.P008E04："JHU00289" means the sequence ID and ".P008E04" means the location
F635 Median	635 nm波长下，Median foreground signal value at the locus at 635 nm
F635 Mean	Mean value of foreground signal values at loci at 635 nm
B635 Median	Median of background signal values at loci at 635 nm
B635 Mean	Mean value of background signal values at loci at 635 nm
B635 SD	Standard deviation of background signal values at loci at 635 nm
F635 Median- B635 Median	Median foreground signal value of loci - median background signal value at 635 nm
SNR 635	Signal to Noise Ratio=(F635 Mean-B635 Mean) / B635 SD
Flags	Flags=-100，indicates that the image quality of the locus is poor and needs to be removed for subsequent analysis
